# Supplementary material for: Social networks influence farming practices and agrarian sustainability
Source: PLoS One. 2021 Jan 7;16(1):e0244619. doi: 10.1371/journal.pone.0244619 (PMC7790232; doi:10.1371/journal.pone.0244619)
Supplement: S1 Dataset — (XLSX) [file pone.0244619.s007.xlsx]

## Sheet: original data view
Id	Edad	Genero	Cultivated_Area	cereal	maize	energetic	vineyard	others	grass	mineral	organic	mixed	sprinkler	dropping	other	Farming_Years	D_Management	D_Labour contract	D_Technology investments	D_Rural normative	Categoria P1	Frecuencia intercambio informacion con P1	Importancia informacion con P1	Tipo informacion P1 da	Tipo informacion P1 recibe	Tipo informacion P1 comparte	Razon por la que te relacionas con P1	Categoria P2	Frecuencia intercambio informacion con P2	Importancia informacion con P2	Tipo informacion P2 da	Tipo informacion P2 recibe	Tipo informacion P2 comparte	Razon por la que te relacionas con P2	Categoria P3	Frecuencia intercambio informacion con P3	Importancia informacion con P3	Tipo informacion P3 da	Tipo informacion P3 recibe	Tipo informacion P3 comparte	Razon por la que te relacionas con P3	Categoria P4	Frecuencia intercambio informacion con P4	Importancia informacion con P4	Tipo informacion P4 da	Tipo informacion P4 recibe	Tipo informacion P4 comparte	Razon por la que te relacionas con P4	Categoria P5
17062611	66	Hombre	13	1	1	0	0	0	0	1	0	0	1	0	0	40	1	1	1	0	Cooperativa	No es frecuente (1-3 veces ano)	Muy importante	Variedades_cultivos,Rotaciones_cultivos,Semillas,Precios_cultivos	Variedades_cultivos,Rotaciones_cultivos,Semillas		Dependencia	Cooperativa	Nunca	Muy importante	Rotaciones_cultivos,Normas_acceso_agua_riego,Semillas,Fertilizantes	Variedades_cultivos,Rotaciones_cultivos,Fertilizantes		Dependencia	INTIA	A veces (1-3 veces mes)	Muy importante	Variedades_cultivos,Rotaciones_cultivos,Semillas,Fertilizantes,Tecnologia,Prediccion_meteorologica			Dependencia	Agricultor	Nunca	No es importante				Obligacion	Agricultor
17062612	74	Hombre	200	1	1	1	0	0	0	0	0	1	1	0	0	50	1	1	1	0	Empresa fitosanitarios	A veces (1-3 veces mes)	Muy importante	Variedades_cultivos,Rotaciones_cultivos,Semillas,Fertilizantes,Laboreo	Variedades_cultivos,Rotaciones_cultivos,Semillas,Fertilizantes		Interes comun	Agricultor	Mucho (1-3 veces semana o mas)	Importante	Variedades_cultivos,Rotaciones_cultivos,Normas_acceso_agua_riego,Semillas,Manejo_riego,Fertilizantes			Interes comun	Agricultor	A veces (1-3 veces mes)	Importante			Semillas,Fertilizantes	Interes comun	Cooperativa	Nunca	No es importante			Semillas,Fertilizantes	Profesional	INTIA
17062613	55	Hombre	150	1	1	0	1	1	0	1	0	0	1	0	0	13	1	0	1	0	INTIA	A veces (1-3 veces mes)	Muy importante	Variedades_cultivos,Rotaciones_cultivos,Semillas,Manejo_riego,Fertilizantes,Herbicidas,Laboreo			Dependencia	Cooperativa	Nunca	No es importante	Variedades_cultivos,Rotaciones_cultivos,Semillas,Fertilizantes,Herbicidas			Dependencia	Cooperativa	A veces (1-3 veces mes)	Importante	Variedades_cultivos,Precios_cultivos,Subsidios,Politica_normativa_agraria			Interes comun	Familia	Mucho (1-3 veces semana o mas)	Muy importante			Compra_venta_tierras,Tierras_comunales,Variedades_cultivos,Rotaciones_cultivos,Semillas,Manejo_riego,Fertilizantes,Precios_cultivos,Seguros,Politica_normativa_agraria,Prediccion_meteorologica,Laboreo,Herbicidas	Interes comun	Agricultor
17062614	59	Hombre	250	1	1	1	0	0	0	1	0	1	1	0	0	40	1	1	1	0	Agricultor	Mucho (1-3 veces semana o mas)	Importante			Compra_venta_tierras,Tierras_comunales,Variedades_cultivos,Rotaciones_cultivos,Normas_acceso_agua_riego,Semillas,Manejo_riego,Fertilizantes,Herbicidas,Precios_cultivos,Seguros,Tarifas_agua,Politica_normativa_agraria,Tecnologia,Prediccion_meteorologica,Comercializacion_cultivos,Laboreo	Altruismo	Agricultor	Mucho (1-3 veces semana o mas)	Importante			Compra_venta_tierras,Tierras_comunales,Variedades_cultivos,Rotaciones_cultivos,Normas_acceso_agua_riego,Semillas,Manejo_riego,Fertilizantes,Herbicidas,Precios_cultivos,Seguros,Descuentos_insumos,Tarifas_agua,Politica_normativa_agraria,Tecnologia,Prediccion_meteorologica,Comercializacion_cultivos,Laboreo	Altruismo	Agricultor	Nunca	No es importante				Obligacion	Agricultor	Mucho (1-3 veces semana o mas)	Importante			Compra_venta_tierras,Tierras_comunales,Variedades_cultivos,Rotaciones_cultivos,Normas_acceso_agua_riego,Semillas,Manejo_riego,Fertilizantes,Precios_cultivos,Subsidios,Seguros,Descuentos_insumos,Tarifas_agua,Politica_normativa_agraria,Tecnologia,Prediccion_meteorologica,Comercializacion_cultivos,Laboreo,Herbicidas	Altruismo	Agricultor
17062615	47	Hombre	120	1	1	1	1	0	0	1	1	1	1	0	0	26	1	1	1	1	INTIA	A veces (1-3 veces mes)	Importante	Variedades_cultivos,Rotaciones_cultivos,Semillas,Fertilizantes,Herbicidas,Laboreo			Dependencia	INTIA	No es frecuente (1-3 veces ano)	Importante	Variedades_cultivos,Rotaciones_cultivos,Semillas,Fertilizantes,Herbicidas,Laboreo			Dependencia	Cooperativa	A veces (1-3 veces mes)	Muy importante	Variedades_cultivos,Rotaciones_cultivos,Semillas,Manejo_riego,Fertilizantes,Herbicidas,Precios_cultivos,Comercializacion_cultivos,Laboreo			Interes comun	Agricultor	No es frecuente (1-3 veces ano)	Es un poco importante			Variedades_cultivos,Rotaciones_cultivos,Fertilizantes,Precios_cultivos,Prediccion_meteorologica,Laboreo,Herbicidas	Interes comun	Agricultor
17062616	58	Hombre	400	1	1	1	1	0	0	1	1	1	1	1	0	40	1	1	1	0	CUMA	Mucho (1-3 veces semana o mas)	Muy importante			Compra_venta_tierras,Tierras_comunales,Variedades_cultivos,Rotaciones_cultivos,Semillas,Manejo_riego,Fertilizantes,Herbicidas,Precios_cultivos,Subsidios,Seguros,Descuentos_insumos,Tarifas_agua,Politica_normativa_agraria,Tecnologia,Prediccion_meteorologica,Comercializacion_cultivos,Laboreo	Interes comun	CUMA	Nunca	No es importante			Compra_venta_tierras,Tierras_comunales,Variedades_cultivos,Rotaciones_cultivos,Semillas,Manejo_riego,Fertilizantes,Herbicidas,Precios_cultivos,Subsidios,Seguros,Descuentos_insumos,Tarifas_agua,Politica_normativa_agraria,Tecnologia,Prediccion_meteorologica,Comercializacion_cultivos,Laboreo	Interes comun	Agricultor	A veces (1-3 veces mes)	Muy importante	Semillas,Manejo_riego,Tecnologia			Altruismo	Agricultor	Mucho (1-3 veces semana o mas)	Muy importante			Variedades_cultivos,Manejo_riego,Fertilizantes,Tecnologia,Laboreo	Altruismo	Familia
17062617	68	Hombre	140	1	1	1	1	0	0	1	0	0	1	0	0	60	1	1	1	0	Agricultor	Mucho (1-3 veces semana o mas)	Importante			Compra_venta_tierras,Tierras_comunales,Variedades_cultivos,Rotaciones_cultivos,Normas_acceso_agua_riego,Semillas,Manejo_riego,Fertilizantes,Herbicidas,Precios_cultivos,Subsidios,Seguros,Politica_normativa_agraria,Tecnologia,Prediccion_meteorologica,Comercializacion_cultivos,Laboreo	Altruismo	CUMA	Mucho (1-3 veces semana o mas)	Importante			Compra_venta_tierras,Tierras_comunales,Variedades_cultivos,Rotaciones_cultivos,Normas_acceso_agua_riego,Semillas,Manejo_riego,Fertilizantes,Herbicidas,Precios_cultivos,Seguros,Politica_normativa_agraria,Tecnologia,Prediccion_meteorologica,Comercializacion_cultivos,Laboreo	Altruismo	Cooperativa	A veces (1-3 veces mes)	Importante	Variedades_cultivos,Rotaciones_cultivos,Normas_acceso_agua_riego,Semillas,Manejo_riego,Fertilizantes,Herbicidas,Politica_normativa_agraria			Dependencia	CUMA	Mucho (1-3 veces semana o mas)	Importante			Compra_venta_tierras,Tierras_comunales,Variedades_cultivos,Rotaciones_cultivos,Normas_acceso_agua_riego,Semillas,Manejo_riego,Fertilizantes,Precios_cultivos,Politica_normativa_agraria,Tecnologia,Prediccion_meteorologica,Laboreo,Herbicidas	Altruismo	Agricultor
17062618	54	Hombre	100	1	1	0	0	1	0	1	0	0	1	1	0	30	1	1	1	0	INTIA	A veces (1-3 veces mes)	Importante	Variedades_cultivos,Rotaciones_cultivos,Herbicidas			Dependencia	Agricultor	Nunca	No es importante				Obligacion	Agricultor	Nunca	No es importante				Obligacion	Agricultor	Nunca	No es importante				Obligacion	Agricultor
17062711	30	Hombre	300	1	1	1	0	1	0	1	1	1	1	0	0	7	1	1	1	0	Cooperativa	A veces (1-3 veces mes)	Es un poco importante			Variedades_cultivos,Rotaciones_cultivos,Semillas,Fertilizantes,Herbicidas,Precios_cultivos,Subsidios,Politica_normativa_agraria,Laboreo	Profesional	Agricultor	Mucho (1-3 veces semana o mas)	Importante			Compra_venta_tierras,Tierras_comunales,Variedades_cultivos,Rotaciones_cultivos,Normas_acceso_agua_riego,Semillas,Manejo_riego,Fertilizantes,Herbicidas,Precios_cultivos,Subsidios,Seguros,Descuentos_insumos,Tarifas_agua,Politica_normativa_agraria,Tecnologia,Prediccion_meteorologica,Laboreo	Altruismo	INTIA	Nunca	No es importante	Variedades_cultivos,Rotaciones_cultivos,Semillas,Fertilizantes,Herbicidas			Dependencia	Agricultor	Nunca	No es importante				Obligacion	Agricultor
17062712	65	Hombre	34	1	1	1	1	1	0	1	0	0	1	1	0	50	1	1	1	0	INTIA	A veces (1-3 veces mes)	Importante	Variedades_cultivos,Rotaciones_cultivos,Semillas,Fertilizantes,Herbicidas			Dependencia	Cooperativa	A veces (1-3 veces mes)	Importante	Semillas,Herbicidas,Laboreo			Obligacion	Agricultor	Nunca	No es importante				Obligacion	Agricultor	Nunca	No es importante				Obligacion	Agricultor
17062713	48	Hombre	800	1	1	1	0	1	0	0	1	0	1	1	1	20	1	1	1	0	Multinacional	Mucho (1-3 veces semana o mas)	Muy importante	Semillas,Manejo_riego,Tecnologia,Laboreo	Informacion_resultados		Interes comun	Congeladora	A veces (1-3 veces mes)	Muy importante	Manejo_riego,Fertilizantes,Herbicidas	Resultados		Interes comun	Empresa fitosanitarios	Mucho (1-3 veces semana o mas)	Muy importante	Fertilizantes,Herbicidas	Resultados		Interes comun	Conservera	Mucho (1-3 veces semana o mas)	Muy importante	Variedades_cultivos,Semillas,Manejo_riego,Fertilizantes,Precios_cultivos	Resultados		Interes comun	INTIA
17062714	50	Hombre	170	1	1	0	1	0	0	1	1	1	1	1	0	28	1	1	1	0	Sindicato UAGN	A veces (1-3 veces mes)	Importante	Asesoramiento_fiscal			Profesional	Cooperativa	Mucho (1-3 veces semana o mas)	Importante	Compra_venta_tierras,Precios_cultivos			Profesional	Agricultor	Nunca	No es importante				Obligacion	Sindicato UAGN	A veces (1-3 veces mes)	Importante	Tierras_comunales,Normas_acceso_agua_riego,Subsidios,Seguros,Politica_normativa_agraria			Obligacion	INTIA
17062715	56	Hombre	180	1	1	1	0	0	1	1	1	1	1	0	0	35	1	1	1	0	CUMA	Mucho (1-3 veces semana o mas)	No es importante			Variedades_cultivos,Rotaciones_cultivos,Semillas,Manejo_riego,Fertilizantes,Herbicidas,Seguros,Politica_normativa_agraria,Tecnologia,Prediccion_meteorologica,Laboreo	Altruismo	Agricultor	A veces (1-3 veces mes)	Importante			Variedades_cultivos,Rotaciones_cultivos,Manejo_riego,Herbicidas,Politica_normativa_agraria,Prediccion_meteorologica,Laboreo	Altruismo	Cooperativa	A veces (1-3 veces mes)	Muy importante	Variedades_cultivos,Rotaciones_cultivos,Semillas,Fertilizantes,Subsidios,Politica_normativa_agraria,Tecnologia,Laboreo			Profesional	Agricultor	Nunca	No es importante				Obligacion	Agricultor
17062716	52	Hombre	80	1	1	1	0	0	1	1	1	1	1	0	0	31	1	1	1	0	Agricultor	Mucho (1-3 veces semana o mas)	Importante			Compra_venta_tierras,Tierras_comunales,Variedades_cultivos,Rotaciones_cultivos,Semillas,Manejo_riego,Fertilizantes,Precios_cultivos,Subsidios,Seguros,Descuentos_insumos,Tarifas_agua,Politica_normativa_agraria,Tecnologia,Prediccion_meteorologica,Comercializacion_cultivos,Laboreo	Interes comun	Agricultor	Mucho (1-3 veces semana o mas)	Importante			Compra_venta_tierras,Tierras_comunales,Variedades_cultivos,Rotaciones_cultivos,Semillas,Manejo_riego,Fertilizantes,Herbicidas,Precios_cultivos,Subsidios,Seguros,Descuentos_insumos,Tarifas_agua,Politica_normativa_agraria,Tecnologia,Prediccion_meteorologica,Laboreo	Interes comun	CUMA	Mucho (1-3 veces semana o mas)	Muy importante	Semillas,Fertilizantes,Herbicidas	Variedades_cultivos,Rotaciones_cultivos,Manejo_riego	Compra_venta_tierras,Tierras_comunales,Precios_cultivos,Subsidios,Seguros,Descuentos_insumos,Tarifas_agua,Politica_normativa_agraria,Tecnologia,Prediccion_meteorologica,Laboreo	Interes comun	CUMA	Mucho (1-3 veces semana o mas)	Muy importante		Manejo_riego	Compra_venta_tierras,Tierras_comunales,Variedades_cultivos,Rotaciones_cultivos,Semillas,Fertilizantes,Precios_cultivos,Subsidios,Seguros,Descuentos_insumos,Tarifas_agua,Politica_normativa_agraria,Tecnologia,Prediccion_meteorologica,Laboreo,Herbicidas	Interes comun	Agricultor
17062717	27	Hombre	400	1	1	1	1	0	0	1	1	1	1	0	0	3	1	1	1	0	Familia	Mucho (1-3 veces semana o mas)	Muy importante	Compra_venta_tierras,Tierras_comunales,Variedades_cultivos,Rotaciones_cultivos,Normas_acceso_agua_riego,Semillas,Manejo_riego,Fertilizantes,Herbicidas,Precios_cultivos,Subsidios,Seguros,Descuentos_insumos,Tarifas_agua,Politica_normativa_agraria,Tecnologia,Prediccion_meteorologica,Comercializacion_cultivos,Laboreo			Altruismo	Cooperativa	Mucho (1-3 veces semana o mas)	Muy importante	Variedades_cultivos,Rotaciones_cultivos,Normas_acceso_agua_riego,Semillas,Manejo_riego,Fertilizantes,Herbicidas,Precios_cultivos,Subsidios,Seguros,Tarifas_agua,Politica_normativa_agraria,Comercializacion_cultivos,Laboreo			Profesional	Cooperativa	Mucho (1-3 veces semana o mas)	Muy importante	Variedades_cultivos,Rotaciones_cultivos,Semillas,Fertilizantes,Herbicidas,Precios_cultivos			Obligacion	Cooperativa	A veces (1-3 veces mes)	Muy importante	Compra_venta_tierras,Tierras_comunales,Seguros,Tarifas_agua,Politica_normativa_agraria,Comercializacion_cultivos			Profesional	Agricultor
17062718	28	Hombre	1200	1	1	1	0	1	0	1	1	1	1	0	0	8	1	1	1	0	Empresa servicios	Mucho (1-3 veces semana o mas)	Muy importante	Fertilizantes,Herbicidas		Laboreo	Dependencia	Propietario	Mucho (1-3 veces semana o mas)	Muy importante	Laboreo			Dependencia	Cooperativa	A veces (1-3 veces mes)	Importante	Semillas,Manejo_riego,Fertilizantes,Herbicidas,Laboreo			Profesional	Empresa fitosanitarios	Mucho (1-3 veces semana o mas)	Muy importante	Semillas,Fertilizantes,Herbicidas			Profesional	Propietario
17062719	40	Hombre	60	1	1	0	0	1	0	1	1	1	1	0	0	3	1	1	1	1	Familia	Mucho (1-3 veces semana o mas)	Importante	Variedades_cultivos,Rotaciones_cultivos,Semillas,Fertilizantes,Herbicidas,Prediccion_meteorologica,Laboreo	Compra_venta_tierras,Tierras_comunales,Variedades_cultivos,Rotaciones_cultivos,Normas_acceso_agua_riego,Semillas,Manejo_riego,Fertilizantes,Herbicidas,Precios_cultivos,Subsidios,Seguros,Descuentos_insumos,Tarifas_agua,Politica_normativa_agraria,Tecnologia,Prediccion_meteorologica,Comercializacion_cultivos,Informacion_resultados		Obligacion	Cooperativa	A veces (1-3 veces mes)	Muy importante	Variedades_cultivos,Rotaciones_cultivos,Semillas,Manejo_riego,Fertilizantes,Herbicidas,Precios_cultivos,Descuentos_insumos,Politica_normativa_agraria,Comercializacion_cultivos,Laboreo	Tierras_comunales,Rotaciones_cultivos,Manejo_riego,Laboreo,Resultados,Informacion_ecologico		Profesional	Familia	Mucho (1-3 veces semana o mas)	Importante			Compra_venta_tierras,Tierras_comunales,Variedades_cultivos,Rotaciones_cultivos,Semillas,Manejo_riego,Fertilizantes,Herbicidas,Precios_cultivos,Subsidios,Seguros,Descuentos_insumos,Politica_normativa_agraria,Tecnologia,Comercializacion_cultivos,Laboreo	Interes comun	Agricultor	Nunca	No es importante				Obligacion	Agricultor
17062811	33	Hombre	80	1	1	1	0	0	1	0	1	0	1	0	0	10	1	1	1	0	Empresa servicios	A veces (1-3 veces mes)	Muy importante			Compra_venta_tierras,Tierras_comunales,Variedades_cultivos,Rotaciones_cultivos,Semillas,Manejo_riego,Fertilizantes,Herbicidas,Precios_cultivos,Subsidios,Seguros,Politica_normativa_agraria,Tecnologia,Prediccion_meteorologica,Comercializacion_cultivos,Laboreo,Asesoramiento_fiscal	Altruismo	Empresa servicios	Mucho (1-3 veces semana o mas)	Muy importante			Compra_venta_tierras,Tierras_comunales,Variedades_cultivos,Rotaciones_cultivos,Semillas,Manejo_riego,Fertilizantes,Herbicidas,Subsidios,Seguros,Politica_normativa_agraria,Tecnologia,Prediccion_meteorologica,Laboreo,Asesoramiento_fiscal	Altruismo	Cooperativa	A veces (1-3 veces mes)	Muy importante	Variedades_cultivos,Rotaciones_cultivos,Semillas,Herbicidas,Subsidios,Descuentos_insumos,Prediccion_meteorologica,Laboreo			Profesional	INTIA	No es frecuente (1-3 veces ano)	Importante	Variedades_cultivos,Rotaciones_cultivos,Semillas,Manejo_riego,Fertilizantes,Herbicidas,Politica_normativa_agraria,Prediccion_meteorologica,Laboreo			Profesional	Agricultor
17062812	31	Hombre	400	1	1	1	0	0	1	1	1	1	1	0	1	10	1	1	1	0	Agricultor	Mucho (1-3 veces semana o mas)	Muy importante			Compra_venta_tierras,Tierras_comunales,Variedades_cultivos,Rotaciones_cultivos,Semillas,Fertilizantes,Politica_normativa_agraria,Tecnologia,Prediccion_meteorologica,Laboreo,Asesoramiento_fiscal	Altruismo	Cooperativa	A veces (1-3 veces mes)	Muy importante			Normas_acceso_agua_riego,Precios_cultivos,Politica_normativa_agraria	Altruismo	Multinacional	A veces (1-3 veces mes)	Muy importante			Tecnologia	Profesional	Agricultor	Nunca	No es importante				Obligacion	Agricultor
17062813	75	Hombre	50	1	1	1	0	0	0	1	0	0	1	0	0	65	1	1	1	0	Familia	Mucho (1-3 veces semana o mas)	Muy importante	Tecnologia	Compra_venta_tierras,Tierras_comunales,Variedades_cultivos,Rotaciones_cultivos,Normas_acceso_agua_riego,Semillas,Manejo_riego,Fertilizantes,Herbicidas,Precios_cultivos,Prediccion_meteorologica,Laboreo		Altruismo	Propietario	Mucho (1-3 veces semana o mas)	Muy importante			Compra_venta_tierras,Tierras_comunales,Variedades_cultivos,Rotaciones_cultivos,Semillas,Manejo_riego,Fertilizantes,Herbicidas,Subsidios,Seguros,Descuentos_insumos,Tecnologia,Prediccion_meteorologica,Laboreo	Altruismo	Propietario	Mucho (1-3 veces semana o mas)	Muy importante			Compra_venta_tierras,Tierras_comunales,Variedades_cultivos,Rotaciones_cultivos,Semillas,Fertilizantes,Herbicidas,Subsidios,Seguros,Descuentos_insumos,Prediccion_meteorologica,Laboreo	Altruismo	Propietario	Nunca	No es importante			Compra_venta_tierras,Tierras_comunales,Variedades_cultivos,Rotaciones_cultivos,Semillas,Fertilizantes,Subsidios,Seguros,Descuentos_insumos,Laboreo,Herbicidas	Altruismo	Propietario
17062814	44	Hombre	63	1	1	1	0	0	0	1	0	0	1	0	0	28	1	1	1	0	Familia	Mucho (1-3 veces semana o mas)	Muy importante			Compra_venta_tierras,Tierras_comunales,Variedades_cultivos,Semillas,Fertilizantes,Herbicidas,Precios_cultivos,Tecnologia,Prediccion_meteorologica,Comercializacion_cultivos,Laboreo	Altruismo	Agricultor	A veces (1-3 veces mes)	Muy importante			Variedades_cultivos,Rotaciones_cultivos,Semillas,Fertilizantes,Precios_cultivos,Laboreo	Interes comun	Cooperativa	Nunca	No es importante	Variedades_cultivos,Rotaciones_cultivos,Semillas,Fertilizantes,Herbicidas			Profesional	Agricultor	Nunca	No es importante				Obligacion	Agricultor
17062815	65	Hombre	2	1	0	0	0	0	0	1	0	0	0	0	1		0	0	0	0	Propietario	No es frecuente (1-3 veces ano)	No es importante				Interes comun	Agricultor	Nunca	No es importante				Obligacion	Agricultor	Nunca	No es importante				Obligacion	Agricultor	Nunca	No es importante				Obligacion	Agricultor
17062816	70	Hombre	1	0	0	0	0	1	0	1	0	0	0	1	0	30	1	0	0	0	Propietario	A veces (1-3 veces mes)	No es importante			Laboreo	Altruismo	Familia	A veces (1-3 veces mes)	No es importante				Altruismo	Agricultor	Nunca	No es importante				Obligacion	Agricultor	Nunca	No es importante				Obligacion	Agricultor
17062817	52	Hombre	30	0	1	0	0	0	1	1	1	1	1	0	0	9	1	1	1	0	CUMA	No es frecuente (1-3 veces ano)	Es un poco importante			Tierras_comunales,Fertilizantes,Herbicidas,Prediccion_meteorologica,Laboreo	Altruismo	Agricultor	No es frecuente (1-3 veces ano)	Importante			Variedades_cultivos,Rotaciones_cultivos,Fertilizantes,Prediccion_meteorologica,Comercializacion_cultivos,Laboreo,Informacion_ecologico	Altruismo	CUMA	No es frecuente (1-3 veces ano)	Importante			Compra_venta_tierras,Manejo_riego,Fertilizantes,Prediccion_meteorologica,Laboreo,Informacion_ecologico	Altruismo	Agricultor	No es frecuente (1-3 veces ano)	Es un poco importante			Variedades_cultivos,Semillas,Manejo_riego,Fertilizantes,Prediccion_meteorologica	Altruismo	Agricultor
17062818	56	Hombre	1	0	1	0	0	1	0	1	0	0	1	1	0	15	1	1	1	0	Agricultor	Nunca	No es importante				Altruismo	INTIA	A veces (1-3 veces mes)	Importante	Manejo_riego,Fertilizantes,Herbicidas,Descuentos_insumos,Tarifas_agua,Tecnologia			Altruismo	Propietario	A veces (1-3 veces mes)	Es un poco importante			Manejo_riego,Fertilizantes,Herbicidas,Laboreo,Informacion_ecologico	Altruismo	Familia	Mucho (1-3 veces semana o mas)	Importante			Manejo_riego,Fertilizantes,Laboreo,Herbicidas	Altruismo	Propietario
17062911	46	Hombre	28	1	0	0	1	1	0	1	1	1	0	1	0	19	1	1	1	0	Familia	A veces (1-3 veces mes)	Muy importante			Fertilizantes,Herbicidas,Descuentos_insumos,Laboreo	Altruismo	INTIA	A veces (1-3 veces mes)	Muy importante	Manejo_riego,Fertilizantes,Herbicidas			Profesional	Agricultor	No es frecuente (1-3 veces ano)	Importante	Manejo_cultivo			Altruismo	Agricultor	Nunca	No es importante				Obligacion	Agricultor
17062912	45	Mujer	35	1	1	1	1	0	1	1	1	1	1	1	0	6	1	1	1	0	Cooperativa	Mucho (1-3 veces semana o mas)	Importante	Variedades_cultivos,Rotaciones_cultivos,Manejo_riego,Fertilizantes,Herbicidas,Precios_cultivos,Seguros,Descuentos_insumos,Comercializacion_cultivos,Laboreo	Laboreo,Informacion_resultados		Profesional	INTIA	A veces (1-3 veces mes)	Importante	Variedades_cultivos,Rotaciones_cultivos,Semillas,Herbicidas			Obligacion	Multinacional	No es frecuente (1-3 veces ano)	Importante	Semillas,Herbicidas,Enfermedades_cultivos			Profesional	Familia	Mucho (1-3 veces semana o mas)	Muy importante		Asesoramiento_fiscal	Compra_venta_tierras,Tierras_comunales,Variedades_cultivos,Rotaciones_cultivos,Normas_acceso_agua_riego,Semillas,Manejo_riego,Fertilizantes,Precios_cultivos,Subsidios,Seguros,Descuentos_insumos,Politica_normativa_agraria,Tecnologia,Prediccion_meteorologica,Comercializacion_cultivos,Laboreo,Herbicidas	Altruismo	Agricultor
17062913	52	Hombre	3	1	0	1	0	1	0	1	0	0				15	0	0	0	0	Familia	No es frecuente (1-3 veces ano)	Es un poco importante		Compra_venta_tierras,Laboreo		Altruismo	Agricultor	No es frecuente (1-3 veces ano)	No es importante				Profesional	Agricultor	Nunca	No es importante				Obligacion	Agricultor	Nunca	No es importante				Obligacion	Agricultor
17062914	65	Hombre	30	1	0	0	0	0	0	1	0	0				45	1	1	1	0	Cooperativa	A veces (1-3 veces mes)	Muy importante	Variedades_cultivos,Semillas,Fertilizantes,Herbicidas			Profesional	Cooperativa	Nunca	No es importante	Semillas,Fertilizantes			Profesional	Agricultor	Nunca	No es importante	Laboreo			Interes comun	INTIA	No es frecuente (1-3 veces ano)	Muy importante	Semillas,Fertilizantes,Herbicidas			Profesional	Cooperativa
17062915	40	Hombre	30	1	1	0	0	0	0	1	0	0	1	0	0	27	1	1	1	0	CUMA	No es frecuente (1-3 veces ano)	Muy importante			Compra_venta_tierras,Variedades_cultivos,Rotaciones_cultivos,Manejo_riego,Fertilizantes,Herbicidas,Precios_cultivos,Politica_normativa_agraria,Tecnologia,Prediccion_meteorologica,Laboreo,Estado_de_la_tierra	Interes comun	Familia	Mucho (1-3 veces semana o mas)	Muy importante			Compra_venta_tierras,Tierras_comunales,Variedades_cultivos,Rotaciones_cultivos,Semillas,Manejo_riego,Fertilizantes,Herbicidas,Precios_cultivos,Subsidios,Seguros,Descuentos_insumos,Tarifas_agua,Tecnologia,Prediccion_meteorologica,Laboreo,Asesoramiento_fiscal,Estado_de_la_tierra	Altruismo	INTIA	A veces (1-3 veces mes)	Importante	Variedades_cultivos,Rotaciones_cultivos,Semillas,Laboreo			Profesional	Propietario	No es frecuente (1-3 veces ano)	Importante			Compra_venta_tierras,Tierras_comunales,Variedades_cultivos,Rotaciones_cultivos,Semillas,Manejo_riego,Fertilizantes,Precios_cultivos,Tecnologia,Prediccion_meteorologica,Laboreo,Herbicidas,Estado_de_la_tierra	Altruismo	Agricultor
17062916	53	Hombre	1	0	0	0	1	1	0				0	1	0	45	1	1	1	0	Cooperativa	No es frecuente (1-3 veces ano)	Muy importante	Herbicidas,Enfermedades_cultivos			Profesional	Agricultor	A veces (1-3 veces mes)	Muy importante	Subsidios,Asesoramiento_fiscal,Manejo_cultivo			Altruismo	Agricultor	Nunca	No es importante				Obligacion	Agricultor	Nunca	No es importante				Obligacion	Agricultor
17062917	60	Hombre	55	1	1	1	0	0	0	1	1	1	1	0	0	35	1	1	1	0	INTIA	Nunca	No es importante	Variedades_cultivos,Rotaciones_cultivos,Semillas,Fertilizantes,Herbicidas,Laboreo			Profesional	Familia	Nunca	No es importante			Compra_venta_tierras,Variedades_cultivos,Rotaciones_cultivos,Manejo_riego,Fertilizantes,Herbicidas,Seguros,Tecnologia,Laboreo,Manejo_cultivo	Altruismo	Agricultor	A veces (1-3 veces mes)	Muy importante	Variedades_cultivos,Rotaciones_cultivos,Semillas,Manejo_riego,Fertilizantes,Herbicidas,Laboreo,Estado_de_la_tierra,Enfermedades_cultivos,Manejo_cultivo			Altruismo	Agricultor	Mucho (1-3 veces semana o mas)	Muy importante			Variedades_cultivos,Rotaciones_cultivos,Semillas,Manejo_riego,Fertilizantes,Laboreo,Herbicidas,Estado_de_la_tierra,Enfermedades_cultivos,Manejo_cultivo	Altruismo	Cooperativa
17063011	54	Hombre	140	1	1	1	0	0	0	1	1	1	1	0	0	40	0	0	0	0	Empresa servicios	Mucho (1-3 veces semana o mas)	Importante	Manejo_riego,Fertilizantes,Herbicidas	Laboreo	Compra_venta_tierras,Tierras_comunales,Variedades_cultivos,Rotaciones_cultivos,Precios_cultivos,Subsidios,Seguros,Descuentos_insumos,Politica_normativa_agraria,Tecnologia,Comercializacion_cultivos,Enfermedades_cultivos,Manejo_cultivo	Altruismo	Familia	Mucho (1-3 veces semana o mas)	Es un poco importante	Politica_normativa_agraria,Informacion_ecologico		Compra_venta_tierras,Tierras_comunales,Variedades_cultivos,Rotaciones_cultivos,Semillas,Fertilizantes,Herbicidas,Precios_cultivos,Subsidios,Seguros,Descuentos_insumos,Tecnologia,Laboreo,Estado_de_la_tierra,Enfermedades_cultivos,Manejo_cultivo	Altruismo	Agricultor	A veces (1-3 veces mes)	Importante			Compra_venta_tierras,Tierras_comunales,Variedades_cultivos,Rotaciones_cultivos,Semillas,Fertilizantes,Herbicidas,Precios_cultivos,Subsidios,Seguros,Descuentos_insumos,Politica_normativa_agraria,Tecnologia,Laboreo,Estado_de_la_tierra,Enfermedades_cultivos,Manejo_cultivo	Altruismo	Propietario	Mucho (1-3 veces semana o mas)	Importante	Fertilizantes		Compra_venta_tierras,Tierras_comunales,Variedades_cultivos,Rotaciones_cultivos,Semillas,Precios_cultivos,Subsidios,Seguros,Descuentos_insumos,Politica_normativa_agraria,Tecnologia,Prediccion_meteorologica,Comercializacion_cultivos,Laboreo,Herbicidas,Asesoramiento_fiscal,Estado_de_la_tierra,Enfermedades_cultivos,Manejo_cultivo	Altruismo	Agricultor
17070312	82	Hombre	1	1	0	0	0	0	0	1	0	0					0	0	0	0	Agricultor	Nunca	No es importante	Variedades_cultivos,Rotaciones_cultivos,Laboreo			Interes comun	Cooperativa	Nunca	No es importante			Variedades_cultivos,Rotaciones_cultivos	Altruismo	Agricultor	Nunca	No es importante				Obligacion	Agricultor	Nunca	No es importante				Obligacion	Agricultor
17070313	85	Hombre	1	1	0	0	0	0	0	1	0	0					0	0	0	0	Agricultor	A veces (1-3 veces mes)	No es importante				Interes comun	Familia	Mucho (1-3 veces semana o mas)	Importante		Manejo_cultivo	Variedades_cultivos,Rotaciones_cultivos,Semillas,Laboreo	Altruismo	Propietario	Nunca	No es importante				Altruismo	Agricultor	Nunca	No es importante				Obligacion	Agricultor
17070314	65	Hombre	130	1	1	1	0	0	1	0	1	0	1	0	1	5	1	1	0	0	Empresa servicios	A veces (1-3 veces mes)	Muy importante	Variedades_cultivos,Rotaciones_cultivos,Semillas,Manejo_riego,Precios_cultivos,Seguros,Comercializacion_cultivos,Informacion_ecologico,Enfermedades_cultivos,Manejo_cultivo	Asesoramiento_fiscal		Interes comun	Propietario	No es frecuente (1-3 veces ano)	Importante			Variedades_cultivos,Rotaciones_cultivos	Altruismo	Cooperativa	No es frecuente (1-3 veces ano)	Importante	Variedades_cultivos,Rotaciones_cultivos,Semillas,Subsidios,Descuentos_insumos			Profesional	Agricultor	Nunca	No es importante				Obligacion	Agricultor
17070315	58	Hombre	35	1	1	0	1	0	0	1	1	1	1	1	1	12	0	0	0	0	Familia	Mucho (1-3 veces semana o mas)	Importante			Compra_venta_tierras,Tierras_comunales,Normas_acceso_agua_riego,Manejo_riego,Prediccion_meteorologica,Comercializacion_cultivos,Laboreo,Informacion_ecologico,Asesoramiento_fiscal,Estado_de_la_tierra,Enfermedades_cultivos,Manejo_cultivo	Altruismo	Familia	Mucho (1-3 veces semana o mas)	Importante			Compra_venta_tierras,Tierras_comunales,Normas_acceso_agua_riego,Manejo_riego,Precios_cultivos,Politica_normativa_agraria,Tecnologia,Prediccion_meteorologica,Laboreo,Informacion_ecologico,Asesoramiento_fiscal,Estado_de_la_tierra,Enfermedades_cultivos,Manejo_cultivo	Altruismo	Tractorista	Nunca	No es importante				Profesional	CANASA	Nunca	No es importante				Profesional	Propietario
17070411	59	Hombre	10	1	1	0	0	0	1				1	0	0	12	0	0	0	0	CUMA	No es frecuente (1-3 veces ano)	Muy importante	Variedades_cultivos,Rotaciones_cultivos,Semillas,Manejo_riego,Manejo_cultivo			Interes comun	CUMA	No es frecuente (1-3 veces ano)	Muy importante	Variedades_cultivos,Rotaciones_cultivos,Semillas,Estado_de_la_tierra,Manejo_cultivo			Interes comun	CUMA	No es frecuente (1-3 veces ano)	Muy importante	Variedades_cultivos,Rotaciones_cultivos,Semillas,Estado_de_la_tierra,Manejo_cultivo			Interes comun	Propietario	No es frecuente (1-3 veces ano)	Importante	Variedades_cultivos,Rotaciones_cultivos,Laboreo,Manejo_cultivo			Altruismo	Agricultor
17070412	68	Mujer	7	1	1	0	0	0	0				1	0	0		0	0	0	0	Agricultor	No es frecuente (1-3 veces ano)	Importante	Subsidios,Seguros			Interes comun	Caja rural de Navarra	Nunca	No es importante				Obligacion	Agricultor	Nunca	No es importante				Obligacion	Agricultor	Nunca	No es importante				Obligacion	Agricultor
17070413	85	Mujer	1	1	1	0	0	0	0				1	0	0		0	0	0	0	Agricultor	No es frecuente (1-3 veces ano)	No es importante	Subsidios			Interes comun	Caja rural de Navarra	No es frecuente (1-3 veces ano)	Es un poco importante	Seguros			Profesional	Agricultor	Nunca	No es importante				Obligacion	Agricultor	Nunca	No es importante				Obligacion	Agricultor
17070414	56	Hombre	1	1	0	0	0		0	1	1	1	1	0	0		0	0	0	0	Empresa servicios	No es frecuente (1-3 veces ano)	Es un poco importante	Variedades_cultivos,Rotaciones_cultivos,Precios_cultivos			Interes comun	Agricultor	Nunca	No es importante				Obligacion	Agricultor	Nunca	No es importante				Obligacion	Agricultor	Nunca	No es importante				Obligacion	Agricultor
17070415	72	Hombre	1	0	0	0	0	1	0	1	0	0	1	1	1	18	1	1	1	0	INTIA	No es frecuente (1-3 veces ano)	Importante	Herbicidas,Enfermedades_cultivos			Profesional	Familia	Nunca	No es importante			Herbicidas,Enfermedades_cultivos	Altruismo	Propietario	A veces (1-3 veces mes)	No es importante	Enfermedades_cultivos		Compra_venta_tierras,Variedades_cultivos,Descuentos_insumos,Tecnologia,Laboreo,Estado_de_la_tierra,Enfermedades_cultivos	Altruismo	Agricultor	Nunca	No es importante				Obligacion	Agricultor
17070416		Mujer	3	1	1	0	0	0	0	0	1	0	0	0	1	9	0	0	0	0	CUMA	Nunca	No es importante	Variedades_cultivos,Rotaciones_cultivos			Interes comun	Agricultor	Nunca	No es importante				Obligacion	Agricultor	Nunca	No es importante				Obligacion	Agricultor	Nunca	No es importante				Obligacion	Agricultor
17071011	47	Hombre	30	1	0	0	0	0	0	1	0	0	1	0	0	20	1	1	1	0	Familia	A veces (1-3 veces mes)	Importante			Variedades_cultivos,Rotaciones_cultivos,Manejo_riego,Fertilizantes,Herbicidas,Seguros,Prediccion_meteorologica,Laboreo,Estado_de_la_tierra,Enfermedades_cultivos	Altruismo	Cooperativa	No es frecuente (1-3 veces ano)	Importante	Variedades_cultivos,Rotaciones_cultivos			Profesional	INTIA	Nunca	No es importante	Fertilizantes,Herbicidas			Profesional	Agricultor	Nunca	No es importante				Obligacion	Agricultor
17071012	29	Hombre	500	1	1	1	0	0	1	1	1	1	1	1	1	9	0	0	0	0	Agricultor	Mucho (1-3 veces semana o mas)	Muy importante			Variedades_cultivos,Rotaciones_cultivos,Normas_acceso_agua_riego,Semillas,Manejo_riego,Fertilizantes,Herbicidas,Precios_cultivos,Descuentos_insumos,Tarifas_agua,Tecnologia,Prediccion_meteorologica,Laboreo,Estado_de_la_tierra,Enfermedades_cultivos,Manejo_cultivo	Profesional	Agricultor	Mucho (1-3 veces semana o mas)	Muy importante			Variedades_cultivos,Rotaciones_cultivos,Normas_acceso_agua_riego,Semillas,Manejo_riego,Fertilizantes,Herbicidas,Tecnologia,Prediccion_meteorologica,Laboreo,Estado_de_la_tierra,Enfermedades_cultivos,Manejo_cultivo	Profesional	Empresa servicios	Mucho (1-3 veces semana o mas)	Muy importante			Variedades_cultivos,Rotaciones_cultivos,Normas_acceso_agua_riego,Semillas,Manejo_riego,Fertilizantes,Herbicidas,Tecnologia,Prediccion_meteorologica,Laboreo,Estado_de_la_tierra,Enfermedades_cultivos,Manejo_cultivo	Profesional	Empresa servicios	Nunca	No es importante			Variedades_cultivos,Rotaciones_cultivos,Normas_acceso_agua_riego,Semillas,Manejo_riego,Fertilizantes,Tecnologia,Prediccion_meteorologica,Laboreo,Herbicidas,Asesoramiento_fiscal,Estado_de_la_tierra,Enfermedades_cultivos,Manejo_cultivo	Dependencia	Empresa servicios
17071013	80	Hombre	1	1	0	0	0	0	0				1	0	0		0	0	0	0	Agricultor	No es frecuente (1-3 veces ano)	No es importante	Variedades_cultivos,Rotaciones_cultivos			Interes comun	Agricultor	Nunca	No es importante				Obligacion	Agricultor	Nunca	No es importante				Obligacion	Agricultor	Nunca	No es importante				Obligacion	Agricultor
17071014	48	Hombre	38	1	1	0	1	0	0	1	1	1	1	0	0	30	1	1	1	0	INTIA	A veces (1-3 veces mes)	Muy importante	Variedades_cultivos,Rotaciones_cultivos,Fertilizantes,Herbicidas,Laboreo,Enfermedades_cultivos,Manejo_cultivo			Profesional	Empresa servicios	A veces (1-3 veces mes)	Muy importante	Fertilizantes,Herbicidas,Enfermedades_cultivos			Profesional	Empresa servicios	Nunca	No es importante	Variedades_cultivos,Semillas,Manejo_riego,Fertilizantes,Laboreo			Profesional	Propietario	Mucho (1-3 veces semana o mas)	Importante			Tierras_comunales,Variedades_cultivos,Rotaciones_cultivos,Semillas,Fertilizantes,Precios_cultivos,Politica_normativa_agraria,Laboreo,Herbicidas,Enfermedades_cultivos	Altruismo	Agricultor
17071015	73	Mujer	4	0	0	0	0	1	0	1	1	1	0	1	0	16	1	0	0	0	Propietario	Mucho (1-3 veces semana o mas)	Muy importante	Variedades_cultivos,Fertilizantes,Herbicidas,Laboreo,Manejo_cultivo			Altruismo	Agricultor	Nunca	No es importante				Obligacion	Agricultor	Nunca	No es importante				Obligacion	Agricultor	Nunca	No es importante				Obligacion	Agricultor
17071016	75	Mujer	1	1	0	0	0	0	0								0	0	0	0	Agricultor	No es frecuente (1-3 veces ano)	No es importante	Variedades_cultivos,Rotaciones_cultivos			Obligacion	Agricultor	Nunca	No es importante				Obligacion	Agricultor	Nunca	No es importante				Obligacion	Agricultor	Nunca	No es importante				Obligacion	Agricultor
17071017	67	Hombre	8	1	1	1	0	1	1	1	0	0	1	1	0	50	1	0	0	0	Propietario	No es frecuente (1-3 veces ano)	Importante			Variedades_cultivos,Rotaciones_cultivos,Semillas,Laboreo	Altruismo	Empresa servicios	Nunca	No es importante	Herbicidas,Laboreo,Enfermedades_cultivos,Manejo_cultivo			Interes comun	INTIA	No es frecuente (1-3 veces ano)	Importante	Variedades_cultivos,Rotaciones_cultivos,Fertilizantes,Herbicidas,Laboreo,Enfermedades_cultivos			Profesional	Agricultor	No es frecuente (1-3 veces ano)	Importante	Variedades_cultivos,Rotaciones_cultivos			Altruismo	Empresa servicios
17071018	47	Hombre	100	1	0	0	1	1	1	0	1	0	1	1	0	30	1	1	1	0	CPAEN	A veces (1-3 veces mes)	Muy importante	Semillas,Fertilizantes,Politica_normativa_agraria,Informacion_ecologico			Profesional	Agricultor	A veces (1-3 veces mes)	Importante			Variedades_cultivos,Rotaciones_cultivos,Semillas,Manejo_riego,Fertilizantes,Herbicidas,Subsidios,Seguros,Politica_normativa_agraria,Comercializacion_cultivos,Laboreo,Informacion_ecologico,Estado_de_la_tierra,Enfermedades_cultivos	Profesional	Agricultor	A veces (1-3 veces mes)	Muy importante	Semillas,Fertilizantes,Comercializacion_cultivos,Laboreo			Profesional	Otro (e.g panadero)	No es frecuente (1-3 veces ano)	Importante	Semillas		Seguros,Informacion_ecologico	Profesional	Conservera
17071111	60	Hombre	50	1	1	0	1	0	0	1	1	1	1	0	0	40	1	1	1	0	Cooperativa	A veces (1-3 veces mes)	Muy importante	Variedades_cultivos,Rotaciones_cultivos,Semillas			Profesional	INTIA	Nunca	No es importante	Herbicidas			Profesional	Cooperativa	Nunca	No es importante	Fertilizantes			Profesional	Agricultor	Mucho (1-3 veces semana o mas)	Es un poco importante	Estado_de_la_tierra			Interes comun	Empresa servicios
17071112	75	Hombre	10	1	0	0	0	1	1	1	0	0	1	0	0	50	1	1	0	0	Empresa servicios	A veces (1-3 veces mes)	Importante			Fertilizantes,Herbicidas,Estado_de_la_tierra,Enfermedades_cultivos	Interes comun	Agricultor	Nunca	No es importante				Obligacion	Agricultor	Nunca	No es importante				Obligacion	Agricultor	Nunca	No es importante				Obligacion	Agricultor
17071113	64	Hombre	12	1	0	1	0	0	0				1	0	0	10	0	1	0	0	Agricultor	Nunca	No es importante				Interes comun	Agricultor	Nunca	No es importante				Obligacion	Agricultor	Nunca	No es importante				Obligacion	Agricultor	Nunca	No es importante				Obligacion	Agricultor
17071114	53	Hombre	1	1	0	0	1	1	0							18	0	1	0	0	Agricultor	Mucho (1-3 veces semana o mas)	Importante			Manejo_riego,Fertilizantes,Herbicidas,Subsidios,Prediccion_meteorologica,Comercializacion_cultivos,Laboreo,Estado_de_la_tierra	Altruismo	Cooperativa	Mucho (1-3 veces semana o mas)	Importante			Variedades_cultivos,Rotaciones_cultivos,Semillas,Manejo_riego,Fertilizantes,Herbicidas,Subsidios,Prediccion_meteorologica,Comercializacion_cultivos,Laboreo	Altruismo	Agricultor	Mucho (1-3 veces semana o mas)	Importante			Variedades_cultivos,Rotaciones_cultivos,Semillas,Manejo_riego,Fertilizantes,Herbicidas,Subsidios,Prediccion_meteorologica,Comercializacion_cultivos,Laboreo	Obligacion	Agricultor	Nunca	No es importante				Obligacion	Agricultor
17071115	73	Mujer	2	0	0	0	0	1	0	1	0	0	0	1	0	50	1	0	0	0	Familia	No es frecuente (1-3 veces ano)	Es un poco importante			Variedades_cultivos,Herbicidas,Estado_de_la_tierra	Altruismo	Familia	Nunca	No es importante				Altruismo	Agricultor	Nunca	No es importante				Obligacion	Agricultor	Nunca	No es importante				Obligacion	Agricultor
17071116	88	Hombre	5	0	1	0	0	0	0				1	0	0	60	0	0	1	0	Familia	Nunca	No es importante				Altruismo	CUMA	No es frecuente (1-3 veces ano)	Es un poco importante			Variedades_cultivos,Manejo_riego	Interes comun	Agricultor	Nunca	No es importante				Obligacion	Agricultor	Nunca	No es importante				Obligacion	Agricultor
17071117	54	Hombre	70	1	1	0	1	0	1				1	0	0	20	0	1	0	0	Agricultor	A veces (1-3 veces mes)	Importante	Variedades_cultivos,Rotaciones_cultivos,Estado_de_la_tierra			Interes comun	Agricultor	A veces (1-3 veces mes)	Importante	Variedades_cultivos,Rotaciones_cultivos,Estado_de_la_tierra			Interes comun	Agricultor	Nunca	No es importante				Obligacion	Agricultor	Nunca	No es importante				Obligacion	Agricultor
17071118	74	Hombre	2	1	0	0	0	1	0	1	0	0	1	1	0	13	0	1	0	0	Agricultor	No es frecuente (1-3 veces ano)	No es importante	Variedades_cultivos,Rotaciones_cultivos,Manejo_riego,Laboreo,Estado_de_la_tierra			Interes comun	Familia	Nunca	No es importante			Variedades_cultivos,Rotaciones_cultivos,Fertilizantes,Herbicidas,Laboreo,Estado_de_la_tierra	Altruismo	Agricultor	Nunca	No es importante				Obligacion	Agricultor	Nunca	No es importante				Obligacion	Agricultor
17071119	54	Hombre	1	0	0	0	0	1	0	0	1	0				50	1	0	0	0	Familia	A veces (1-3 veces mes)	Es un poco importante			Variedades_cultivos,Manejo_riego,Fertilizantes,Herbicidas,Estado_de_la_tierra,Enfermedades_cultivos	Altruismo	Agricultor	Nunca	No es importante				Obligacion	Agricultor	Nunca	No es importante				Obligacion	Agricultor	Nunca	No es importante				Obligacion	Agricultor
170711110	85	Hombre	1	1	0	0	0	1	0	1	0	0	0	1	0	11	0	1	0	0	Familia	Mucho (1-3 veces semana o mas)	No es importante	Variedades_cultivos,Rotaciones_cultivos,Fertilizantes,Herbicidas,Laboreo,Estado_de_la_tierra,Enfermedades_cultivos			Altruismo	Propietario	Nunca	No es importante				Interes comun	Agricultor	Nunca	No es importante				Obligacion	Agricultor	Nunca	No es importante				Obligacion	Agricultor
170711111	80	Mujer	20	1	0	0	1	1	0				1	0	0	10	0	1	0	0	Familia	Nunca	No es importante				Interes comun	Agricultor	Nunca	No es importante				Interes comun	Agricultor	Nunca	No es importante				Obligacion	Agricultor	Nunca	No es importante				Obligacion	Agricultor
170711112	52	Hombre	12	1	0	0	0	1	1				0	1	0	30	1	1	1	0	Agricultor	No es frecuente (1-3 veces ano)	Importante			Variedades_cultivos,Rotaciones_cultivos,Precios_cultivos,Prediccion_meteorologica,Comercializacion_cultivos,Informacion_ecologico	Dependencia	Cooperativa	A veces (1-3 veces mes)	Muy importante	Variedades_cultivos,Rotaciones_cultivos,Comercializacion_cultivos,Informacion_ecologico			Profesional	Agricultor	No es frecuente (1-3 veces ano)	Importante	Variedades_cultivos,Rotaciones_cultivos,Laboreo,Estado_de_la_tierra,Manejo_cultivo	Variedades_cultivos		Interes comun	Propietario	Mucho (1-3 veces semana o mas)	Importante			Variedades_cultivos,Rotaciones_cultivos,Semillas,Manejo_riego,Fertilizantes,Prediccion_meteorologica,Laboreo,Herbicidas,Informacion_ecologico,Estado_de_la_tierra,Manejo_cultivo	Altruismo	CPAEN
17071811	87	Hombre	3	1	0	0	0	0	0	1	0	0				20	0	0	0	0	Agricultor	No es frecuente (1-3 veces ano)	No es importante			Estado_de_la_tierra	Altruismo	Caja rural de Navarra	Nunca	No es importante	Subsidios			Profesional	Agricultor	Nunca	No es importante				Obligacion	Agricultor	Nunca	No es importante				Obligacion	Agricultor
17071812	75	Hombre	1	0	1	0	0	1	0	1	1	1	1	0	1	8	0	1	0	0	Agricultor	A veces (1-3 veces mes)	Importante	Semillas,Herbicidas			Interes comun	Agricultor	Nunca	Importante	Semillas,Herbicidas			Interes comun	Agricultor	Nunca	No es importante				Obligacion	Agricultor	Nunca	No es importante				Obligacion	Agricultor
17072611	60	Hombre	3	0	0	0	0	1	0	1	1	1	0	1	0	30	1	1	1	0	INTIA	No es frecuente (1-3 veces ano)	Importante	Fertilizantes,Enfermedades_cultivos			Dependencia	Agricultor	A veces (1-3 veces mes)	Muy importante			Tierras_comunales,Normas_acceso_agua_riego,Manejo_riego,Fertilizantes,Laboreo,Informacion_ecologico,Estado_de_la_tierra,Enfermedades_cultivos	Profesional	Propietario	A veces (1-3 veces mes)	Importante			Fertilizantes,Herbicidas,Estado_de_la_tierra,Enfermedades_cultivos,Manejo_cultivo	Interes comun	Familia	Mucho (1-3 veces semana o mas)	Muy importante			Tierras_comunales,Fertilizantes,Subsidios,Tecnologia,Laboreo,Herbicidas,Informacion_ecologico,Estado_de_la_tierra,Enfermedades_cultivos,Manejo_cultivo	Altruismo	Agricultor
17072612	34	Hombre	9	1	0	0	1	1	0	1	1	1	1	1	0	14	1	1	1	0	Empresa servicios	No es frecuente (1-3 veces ano)	Importante	Variedades_cultivos,Semillas,Manejo_riego,Fertilizantes,Herbicidas,Enfermedades_cultivos			Interes comun	Familia	No es frecuente (1-3 veces ano)	Importante	Subsidios,Seguros,Asesoramiento_fiscal			Altruismo	Familia	Mucho (1-3 veces semana o mas)	Importante	Variedades_cultivos,Rotaciones_cultivos			Altruismo	Agricultor	Nunca	No es importante				Obligacion	Agricultor
17072613	59	Mujer	350	1	1	1	1	0	0	1	1	1	1	0	0	30	0	1	1	0	Familia	A veces (1-3 veces mes)	Muy importante		Subsidios,Seguros,Asesoramiento_fiscal		Altruismo	Familia	Mucho (1-3 veces semana o mas)	Muy importante		Subsidios,Seguros,Asesoramiento_fiscal		Altruismo	Asesoria	A veces (1-3 veces mes)	Muy importante	Asesoramiento_fiscal			Profesional	Cooperativa	No es frecuente (1-3 veces ano)	Muy importante	Subsidios			Profesional	Sindicato UAGN
17072614	67	Hombre	7	1	1	0	0	0	0	0	1	0	1	0	0	3	0	0	0	0	Familia	No es frecuente (1-3 veces ano)	Es un poco importante	Variedades_cultivos			Obligacion	Agricultor	No es frecuente (1-3 veces ano)	No es importante			Compra_venta_tierras	Altruismo	Agricultor	Nunca	No es importante				Obligacion	Agricultor	Nunca	No es importante				Obligacion	Agricultor
17072615	49	Mujer	1	0	0	0	0	1	0	0	1	0	0	1	0	30	1	1	1	0	Agricultor	A veces (1-3 veces mes)	Muy importante				Altruismo	Agricultor	Mucho (1-3 veces semana o mas)	Muy importante				Altruismo	Agricultor	Mucho (1-3 veces semana o mas)	Muy importante				Profesional	Agricultor	Mucho (1-3 veces semana o mas)	Muy importante				Profesional	Agricultor
17072711	84	Hombre	1	1	0	0	0	1	0	1	1	1				50	0	0	0	0	Agricultor	Nunca	No es importante				Dependencia	Agricultor	Nunca	No es importante				Obligacion	Agricultor	Nunca	No es importante				Obligacion	Agricultor	Nunca	No es importante				Obligacion	Agricultor
17072712	69	Hombre	12	0	1	0	0	0	1	1	1	1	1	0	1	30	0	1	0	0	Familia	A veces (1-3 veces mes)	Importante			Tierras_comunales,Variedades_cultivos,Rotaciones_cultivos,Fertilizantes,Seguros,Tecnologia	Altruismo	Propietario	A veces (1-3 veces mes)	Importante			Compra_venta_tierras,Tierras_comunales,Variedades_cultivos,Rotaciones_cultivos,Manejo_riego,Fertilizantes,Herbicidas,Subsidios,Seguros,Descuentos_insumos,Tarifas_agua,Tecnologia,Estado_de_la_tierra,Manejo_cultivo	Altruismo	Agricultor	Nunca	No es importante				Obligacion	Agricultor	Nunca	No es importante				Obligacion	Agricultor
17072713	87	Hombre	2	1	0	0	0	0	0	1	0	0				50	0	0	0	0	Agricultor	No es frecuente (1-3 veces ano)	No es importante				Interes comun	Agricultor	Nunca	No es importante				Obligacion	Agricultor	Nunca	No es importante				Obligacion	Agricultor	Nunca	No es importante				Obligacion	Agricultor
17072714	87	Hombre	4	0	1	0	0	0	0				1	0	0	10	0	0	0	0	Agricultor	Nunca	No es importante				Dependencia	Agricultor	Nunca	No es importante				Obligacion	Agricultor	Nunca	No es importante				Obligacion	Agricultor	Nunca	No es importante				Obligacion	Agricultor
17072715	80	Hombre	27	1	1	0	0	1	0	1	1	1	1	1	0	60	0	0	0	0	Familia	Nunca	No es importante				Interes comun	Familia	A veces (1-3 veces mes)	No es importante			Variedades_cultivos	Altruismo	Familia	A veces (1-3 veces mes)	No es importante			Variedades_cultivos	Altruismo	Agricultor	Nunca	No es importante				Obligacion	Agricultor
17072716	51	Hombre	22	1	1	0	0	0	0	1	0	0	1	0	0	5	0	0	0	0	Familia	No es frecuente (1-3 veces ano)	Es un poco importante	Normas_acceso_agua_riego,Manejo_riego			Altruismo	Familia	No es frecuente (1-3 veces ano)	Importante	Asesoramiento_fiscal			Altruismo	Agricultor	No es frecuente (1-3 veces ano)	Es un poco importante				Interes comun	Agricultor	No es frecuente (1-3 veces ano)	Es un poco importante				Interes comun	Agricultor
17072717	49	Mujer	1	0	0	0	0	1	0				1	0	0		0	0	0	0	Agricultor	Nunca	No es importante				Interes comun	Agricultor	Nunca	No es importante				Obligacion	Agricultor	Nunca	No es importante				Obligacion	Agricultor	Nunca	No es importante				Obligacion	Agricultor
17072718	72	Hombre	1	0	0	0	0	1	0	0	1	0	0	1	0	17	1	1	1	0	Cooperativa	No es frecuente (1-3 veces ano)	Muy importante	Fertilizantes,Herbicidas,Enfermedades_cultivos,Manejo_cultivo			Dependencia	Propietario	A veces (1-3 veces mes)	Es un poco importante			Fertilizantes,Herbicidas,Enfermedades_cultivos,Manejo_cultivo	Altruismo	Propietario	A veces (1-3 veces mes)	Es un poco importante			Fertilizantes,Herbicidas,Manejo_cultivo	Altruismo	Agricultor	Nunca	No es importante				Obligacion	Agricultor
17072719	54	Hombre	70	1	1	0	0	1	1				1	0	0		0	0	0	0	Cooperativa	A veces (1-3 veces mes)	Es un poco importante	Variedades_cultivos,Asesoramiento_fiscal			Interes comun	Agricultor	Nunca	No es importante				Interes comun	Agricultor	Nunca	No es importante				Interes comun	Agricultor	Nunca	No es importante				Interes comun	Agricultor
17073111	40	Mujer	800	1	1	1	1	1	1	1	1	1	1	0	1	10	1	1	1	0	Cooperativa	Mucho (1-3 veces semana o mas)	Importante			Variedades_cultivos,Rotaciones_cultivos,Semillas,Manejo_riego,Fertilizantes,Herbicidas,Precios_cultivos,Seguros,Descuentos_insumos,Tarifas_agua,Politica_normativa_agraria,Tecnologia,Prediccion_meteorologica,Comercializacion_cultivos,Laboreo,Informacion_ecologico,Estado_de_la_tierra	Profesional	Agricultor	A veces (1-3 veces mes)	Importante	Variedades_cultivos,Rotaciones_cultivos,Fertilizantes,Herbicidas,Laboreo	Variedades_cultivos,Rotaciones_cultivos,Semillas,Manejo_riego,Fertilizantes,Herbicidas,Precios_cultivos,Seguros,Comercializacion_cultivos,Laboreo,Resultados	Variedades_cultivos,Rotaciones_cultivos,Semillas,Manejo_riego,Fertilizantes,Herbicidas,Precios_cultivos,Seguros,Descuentos_insumos,Tarifas_agua,Politica_normativa_agraria,Tecnologia,Comercializacion_cultivos,Laboreo,Estado_de_la_tierra	Profesional	Agricultor	A veces (1-3 veces mes)	Importante	Variedades_cultivos,Rotaciones_cultivos,Semillas,Manejo_riego,Fertilizantes,Herbicidas,Laboreo,Estado_de_la_tierra	Variedades_cultivos,Rotaciones_cultivos,Semillas,Manejo_riego,Fertilizantes,Herbicidas,Precios_cultivos,Seguros,Descuentos_insumos,Tarifas_agua,Politica_normativa_agraria,Tecnologia,Prediccion_meteorologica,Comercializacion_cultivos,Laboreo,Resultados,Informacion_ecologico		Profesional	Agricultor	A veces (1-3 veces mes)	Importante	Variedades_cultivos,Rotaciones_cultivos,Semillas,Manejo_riego,Fertilizantes,Herbicidas,Laboreo,Laboreo	Variedades_cultivos,Rotaciones_cultivos,Semillas,Manejo_riego,Fertilizantes,Precios_cultivos,Seguros,Descuentos_insumos,Tarifas_agua,Politica_normativa_agraria,Tecnologia,Comercializacion_cultivos,Laboreo,Laboreo,Herbicidas,Resultados		Profesional	CUMA
17073112	54	Hombre	110	1	1	0	0	0	1	1	1	1	1	0	1	15	1	1	1	0	Familia	Mucho (1-3 veces semana o mas)	Muy importante			Compra_venta_tierras,Tierras_comunales,Variedades_cultivos,Rotaciones_cultivos,Normas_acceso_agua_riego,Semillas,Manejo_riego,Subsidios,Seguros,Descuentos_insumos,Tarifas_agua,Tecnologia,Laboreo,Asesoramiento_fiscal,Estado_de_la_tierra,Manejo_cultivo	Altruismo	Agricultor	A veces (1-3 veces mes)	Muy importante			Tierras_comunales,Variedades_cultivos,Rotaciones_cultivos,Semillas,Fertilizantes,Herbicidas,Laboreo,Estado_de_la_tierra,Enfermedades_cultivos,Manejo_cultivo	Interes comun	Familia	Mucho (1-3 veces semana o mas)	Muy importante			Variedades_cultivos,Rotaciones_cultivos,Normas_acceso_agua_riego,Semillas,Manejo_riego,Fertilizantes,Herbicidas,Precios_cultivos,Seguros,Tarifas_agua,Politica_normativa_agraria,Tecnologia,Prediccion_meteorologica,Estado_de_la_tierra,Enfermedades_cultivos,Manejo_cultivo	Altruismo	Agricultor	Nunca	No es importante				Obligacion	Agricultor
[truncated: 31 more columns]

## Sheet: HCA-PERCEPTIONS
HCA after pca										HCA without pca									results from HCA without PCA
																			cluster 1 (19p)	awared about their negative impact on fertility, soil erosion and land pollutionand their lack of cultural services co-production
Description	of	each	cluster	by	quantitative	variables				1)	WITHOUT	PCA							cluster 2 (42 p)	co-produce climate regulation and landscape
=====================================================										Link	between	the	cluster	variable	and	the	quantitative	variables	cluster 3 (20 p)	aware about their positive effect on habitat, traditional knowledge, traditions and plagues regulation
$`1`										================================================================
	v.test	Mean in category	overall mean	sd in category	overall sd	p value					Eta2	P-value							81
Land_Pollution_Absortion	-2.02387	0.105263	0.290909	0.306892	0.454182	0.0429839				Traditions	0.671601	2.66963e-13
Soil_Erosion	-2.14209	0.368421	0.581818	0.482376	0.49326	0.032186				Traditional_knowledge	0.639118	3.10103e-12
Habitat	-2.42651	0.210526	0.454545	0.407683	0.49793	0.0152449				Habitat	0.570421	2.87818e-10
Climate_Regulation	-2.59764	0.0526316	0.290909	0.223297	0.454182	0.00938661				Landscape	0.473684	5.65466e-08
Plagues_Regulation	-3.12236	0.157895	0.472727	0.364642	0.499256	0.00179409				Plagues_Regulation	0.29508	0.000112626
Education	-3.14134	0.210526	0.527273	0.407683	0.499256	0.00168178				Education	0.222567	0.00143626
Landscape	-4.69078	0.421053	0.8	0.493728	0.4	2.72168e-06				Water_Regulation	0.183263	0.00633944
Traditional_knowledge	-4.70726	0.0526316	0.527273	0.223297	0.499256	2.51066e-06				Climate_Regulation	0.162892	0.00982463
Traditions	-5.53223	0.0526316	0.6	0.223297	0.489898	3.16189e-08				Soil_Erosion	0.136249	0.0221869
										Fertility	0.135002	0.0230354
$`2`										Biodiversity	0.126031	0.0301224
	v.test	Mean in category	overall mean	sd in category	overall sd	p value
Landscape	4.64095	1	0.8	0	0.4	3.46803e-06				Description	of	each	cluster	by	quantitative	variables
Climate_Regulation	4.2731	0.5	0.290909	0.5	0.454182	1.92775e-05				=====================================================
Traditions	4.02616	0.8125	0.6	0.390312	0.489898	5.6696e-05				$`1`
Fertility	-2.18048	0.5625	0.672727	0.496078	0.469218	0.029222					v.test	Mean in category	overall mean	sd in category	overall sd	p value
Biodiversity	-2.56665	0.625	0.745455	0.484123	0.435605	0.0102685				Land_Pollution_Absortion	-2.02387	0.105263	0.290909	0.306892	0.454182	0.0429839
Water_Regulation	-2.74192	0.5625	0.698113	0.496078	0.459076	0.00610817				Soil_Erosion	-2.14209	0.368421	0.581818	0.482376	0.49326	0.032186
Habitat	-6.14306	0.125	0.454545	0.330719	0.49793	8.0947e-10				Habitat	-2.42651	0.210526	0.454545	0.407683	0.49793	0.0152449
										Climate_Regulation	-2.59764	0.0526316	0.290909	0.223297	0.454182	0.00938661
$`3`										Plagues_Regulation	-3.12236	0.157895	0.472727	0.364642	0.499256	0.00179409
	v.test	Mean in category	overall mean	sd in category	overall sd	p value				Education	-3.14134	0.210526	0.527273	0.407683	0.499256	0.00168178
Habitat	5.09602	0.95	0.454545	0.217945	0.49793	3.46872e-07				Landscape	-4.69078	0.421053	0.8	0.493728	0.4	2.72168e-06
Traditional_knowledge	4.84934	1	0.527273	0	0.499256	1.23872e-06				Traditional_knowledge	-4.70726	0.0526316	0.527273	0.223297	0.499256	2.51066e-06
Traditions	3.65896	0.95	0.6	0.217945	0.489898	0.000253242				Traditions	-5.53223	0.0526316	0.6	0.223297	0.489898	3.16189e-08
Plagues_Regulation	3.35724	0.8	0.472727	0.4	0.499256	0.000787258
Water_Regulation	2.81006	0.95	0.698113	0.217945	0.459076	0.00495324				$`2`
Landscape	2.56074	1	0.8	0	0.4	0.010445					v.test	Mean in category	overall mean	sd in category	overall sd	p value
Fertility	2.48066	0.9	0.672727	0.3	0.469218	0.0131138				Landscape	4.64095	1	0.8	0	0.4	3.46803e-06
Biodiversity	2.40487	0.95	0.745455	0.217945	0.435605	0.0161782				Climate_Regulation	4.2731	0.5	0.290909	0.5	0.454182	1.92775e-05
Education	2.28479	0.75	0.527273	0.433013	0.499256	0.0223254				Traditions	4.02616	0.8125	0.6	0.390312	0.489898	5.6696e-05
Soil_Erosion	2.26536	0.8	0.581818	0.4	0.49326	0.0234905				Fertility	-2.18048	0.5625	0.672727	0.496078	0.469218	0.029222
										Biodiversity	-2.56665	0.625	0.745455	0.484123	0.435605	0.0102685
										Water_Regulation	-2.74192	0.5625	0.698113	0.496078	0.459076	0.00610817
										Habitat	-6.14306	0.125	0.454545	0.330719	0.49793	8.0947e-10
										$`3`
											v.test	Mean in category	overall mean	sd in category	overall sd	p value
										Habitat	5.09602	0.95	0.454545	0.217945	0.49793	3.46872e-07
										Traditional_knowledge	4.84934	1	0.527273	0	0.499256	1.23872e-06
										Traditions	3.65896	0.95	0.6	0.217945	0.489898	0.000253242
										Plagues_Regulation	3.35724	0.8	0.472727	0.4	0.499256	0.000787258
										Water_Regulation	2.81006	0.95	0.698113	0.217945	0.459076	0.00495324
										Landscape	2.56074	1	0.8	0	0.4	0.010445
										Fertility	2.48066	0.9	0.672727	0.3	0.469218	0.0131138
										Biodiversity	2.40487	0.95	0.745455	0.217945	0.435605	0.0161782
										Education	2.28479	0.75	0.527273	0.433013	0.499256	0.0223254
										Soil_Erosion	2.26536	0.8	0.581818	0.4	0.49326	0.0234905

## Sheet: HCA-MANAGEMENT
>	res.hcpc$desc.var											results from HCA without PCA
												cluster 1 (45p)
Link	between	the	cluster	variable	and	the	categorical	variables	(chi-square	test)		cluster 2 (15 p)
=================================================================================												cluster 3 (21 p)
	p.value	df
fmixed	1.75833e-19	4										45	15	21	81
forganic	3.68948e-18	4
fmineral	8.60067e-17	4
fsprinkler	7.62341e-11	4
fmaize	3.05951e-09	2
fCultivated_Area2	2.79623e-08	10
fdropping	1.25268e-06	4
fbiofuel	2.80748e-05	2
fcereal	0.00204381	2
fgrass	0.0163376	2
fvineyard	0.0423315	2
Description	of	each	cluster	by	the	categories
=============================================
$`1`							$`1`
	Cla/Mod	Mod/Cla	Global	p.value	v.test			Cla/Mod	Mod/Cla	Global	p.value	v.test
fsprinkler=fsprinkler_yes	76.2712	100	72.8395	1.02079e-10	6.46384		fsprinkler=fsprinkler_yes	76.2712	100	72.8395	1.02079e-10	6.46384
fmaize=fmaize_yes	81.6327	88.8889	60.4938	3.43131e-09	5.90951		fmaize=fmaize_yes	81.6327	88.8889	60.4938	3.43131e-09	5.90951
fmixed=fmixed_yes	87.5	62.2222	39.5062	2.06126e-06	4.74732		fmixed=fmixed_yes	87.5	62.2222	39.5062	2.06126e-06	4.74732
fbiofuel=fbiofuel_yes	92.3077	53.3333	32.0988	2.30575e-06	4.72459		fbiofuel=fbiofuel_yes	92.3077	53.3333	32.0988	2.30575e-06	4.72459
forganic=forganic_yes	79.4872	68.8889	48.1481	3.15829e-05	4.16174		forganic=forganic_yes	79.4872	68.8889	48.1481	3.15829e-05	4.16174
fmineral=fmineral_yes	69.6429	86.6667	69.1358	0.000170561	3.75905		fmineral=fmineral_yes	69.6429	86.6667	69.1358	0.000170561	3.75905
fCultivated_Area2=50-100Ha	100	24.4444	13.5802	0.00083722	3.34019		fCultivated_Area2=50-100Ha	100	24.4444	13.5802	0.00083722	3.34019
fdropping=fdropping_no	71.7391	73.3333	56.7901	0.000943513	3.30685
fcereal=fcereal_yes	64.6154	93.3333	80.2469	0.00121517	3.23529
fCultivated_Area2=>100Ha	100	17.7778	9.87654	0.00670164	2.71132
fgrass=fgrass_yes	77.7778	31.1111	22.2222	0.0342714	2.11686
fCultivated_Area2=5-10Ha	73.913	37.7778	28.3951	0.0396216	2.05767
fvineyard=fvineyard_yes	75	33.3333	24.6914	0.0477772	1.97934
fothers=fothers_no	65.2174	66.6667	56.7901	0.0499773	1.96016
fvineyard=fvineyard_no	49.1803	66.6667	75.3086	0.0477772	-1.97934
fgrass=fgrass_no	49.2063	68.8889	77.7778	0.0342714	-2.11686
fothers=fothers_yes	41.1765	31.1111	41.9753	0.0303843	-2.16505
fcereal=fcereal_no	18.75	6.66667	19.7531	0.00121517	-3.23529
fdropping=fdropping.NA	0	0	12.3457	0.000135321	-3.81657
fsprinkler=fsprinkler.NA	0	0	12.3457	0.000135321	-3.81657
fsprinkler=fsprinkler_no	0	0	14.8148	1.7698e-05	-4.29211
fbiofuel=fbiofuel_no	38.1818	46.6667	67.9012	2.30575e-06	-4.72459
fmixed=fmixed.NA	0	0	18.5185	6.8368e-07	-4.96594
forganic=forganic.NA	0	0	18.5185	6.8368e-07	-4.96594
fmineral=fmineral.NA	0	0	18.5185	6.8368e-07	-4.96594
fmaize=fmaize_no	15.625	11.1111	39.5062	3.43131e-09	-5.90951
fCultivated_Area2=0-5Ha	3.7037	2.22222	33.3333	5.04132e-12	-6.90441
$`2`							$`2`
	Cla/Mod	Mod/Cla	Global	p.value	v.test			Cla/Mod	Mod/Cla	Global	p.value	v.test
fmixed=fmixed.NA	100	100	18.5185	1.2279e-16	8.28037		fmixed=fmixed.NA	100	100	18.5185	1.2279e-16	8.28037
forganic=forganic.NA	100	100	18.5185	1.2279e-16	8.28037		forganic=forganic.NA	100	100	18.5185	1.2279e-16	8.28037
fmineral=fmineral.NA	100	100	18.5185	1.2279e-16	8.28037		fmineral=fmineral.NA	100	100	18.5185	1.2279e-16	8.28037
fbiofuel=fbiofuel_no	25.4545	93.3333	67.9012	0.0168211	2.39059		fbiofuel=fbiofuel_no	25.4545	93.3333	67.9012	0.0168211	2.39059
fbiofuel=fbiofuel_yes	3.84615	6.66667	32.0988	0.0168211	-2.39059
forganic=forganic_no	0	0	33.3333	0.00106266	-3.27339
fmixed=fmixed_yes	0	0	39.5062	0.000193465	-3.7274
fmixed=fmixed_no	0	0	41.9753	9.22905e-05	-3.91002
forganic=forganic_yes	0	0	48.1482	1.21159e-05	-4.37549
fmineral=fmineral_yes	0	0	69.1358	4.01369e-10	-6.25349
$`3`
	Cla/Mod	Mod/Cla	Global	p.value	v.test
fCultivated_Area2=0-5Ha	66.6667	85.7143	33.3333	8.99827e-09	5.74861		fCultivated_Area2=0-5Ha	66.6667	85.7143	33.3333	8.99827e-09	5.74861
fmaize=fmaize_no	59.375	90.4762	39.5062	3.15995e-08	5.53234		fmaize=fmaize_no	59.375	90.4762	39.5062	3.15995e-08	5.53234
fsprinkler=fsprinkler_no	83.3333	47.619	14.8148	9.43411e-06	4.42975		fsprinkler=fsprinkler_no	83.3333	47.619	14.8148	9.43411e-06	4.42975
fmixed=fmixed_no	50	80.9524	41.9753	3.60696e-05	4.13131		fmixed=fmixed_no	50	80.9524	41.9753	3.60696e-05	4.13131
fdropping=fdropping.NA	80	38.0952	12.3457	0.000210901	3.70559		fdropping=fdropping.NA	80	38.0952	12.3457	0.000210901	3.70559
fsprinkler=fsprinkler.NA	80	38.0952	12.3457	0.000210901	3.70559		fsprinkler=fsprinkler.NA	80	38.0952	12.3457	0.000210901	3.70559
fbiofuel=fbiofuel_no	36.3636	95.2381	67.9012	0.0010864	3.26714		fbiofuel=fbiofuel_no	36.3636	95.2381	67.9012	0.0010864	3.26714
fgrass=fgrass_no	33.3333	100	77.7778	0.00202545	3.08648		fgrass=fgrass_no	33.3333	100	77.7778	0.00202545	3.08648
forganic=forganic_no	48.1481	61.9048	33.3333	0.0021238	3.07235		forganic=forganic_no	48.1481	61.9048	33.3333	0.0021238	3.07235
fcereal=fcereal_no	56.25	42.8571	19.7531	0.00455402	2.837		fcereal=fcereal_no	56.25	42.8571	19.7531	0.00455402	2.837
fothers=fothers_yes	41.1765	66.6667	41.9753	0.00990525	2.57912		fothers=fothers_yes	41.1765	66.6667	41.9753	0.00990525	2.57912
fvineyard=fvineyard_no	32.7869	95.2381	75.3086	0.0109331	2.54483
fdropping=fdropping_yes	44	52.381	30.8642	0.0186694	2.35207
fCultivated_Area2=50-100Ha	0	0	13.5802	0.0282659	-2.19358
fmixed=fmixed_yes	12.5	19.0476	39.5062	0.0270545	-2.21073
fCultivated_Area2=5-10Ha	8.69565	9.52381	28.3951	0.0242977	-2.25239
fothers=fothers_no	15.2174	33.3333	56.7901	0.0145039	-2.44454
fvineyard=fvineyard_yes	5	4.7619	24.6914	0.0109331	-2.54483
fmixed=fmixed.NA	0	0	18.5185	0.00653167	-2.71982
forganic=forganic.NA	0	0	18.5185	0.00653167	-2.71982
fmineral=fmineral.NA	0	0	18.5185	0.00653167	-2.71982
fcereal=fcereal_yes	18.4615	57.1429	80.2469	0.00455402	-2.837
fgrass=fgrass_yes	0	0	22.2222	0.00202545	-3.08648
fbiofuel=fbiofuel_yes	3.84615	4.7619	32.0988	0.0010864	-3.26714
fdropping=fdropping_no	4.34783	9.52381	56.7901	3.30405e-07	-5.10522
fmaize=fmaize_yes	4.08163	9.52381	60.4938	3.15995e-08	-5.53234
fsprinkler=fsprinkler_yes	5.08475	14.2857	72.8395	1.78276e-11	-6.72279

## Sheet: Perceptions
Awareness (Yes/No)	NCP
	Food	Biodiversity	Fertility	Habitat	Water_Regulation	Climate_Regulation	Plagues_Regulation	Land_Pollution_Absortion	Soil_Erosion	Education	Traditions	Landscape	Traditional_knowledge	Personal_Recreation
	1	0	0	0	1	0	0	0	0	0	0	0	0	1
	1	1	1	1	1	1	1	1	1	1	1	1	1	1
	1	1	0	1	1	0	0	1	1	0	0	0	0	1
	1	1	0	0	1	0	0	1	0	1	1	1	0	1
	0	0	0	0	0	0	0	0	0	0	0	0	0	1
	0	1	0	1	0	0	0	0	0	0	0	1	0	1
	1	1	1	0		0	0	0	0	1	0	0	0	1
	1	0	0	0	0	0	0	0	0	0	0	1	0	0
	1	0	0	1	1	0	1	1	1	0	1	1	0	1
	1	1	1	0	0	1	0	1	1	0	1	1	0	0
	1	1	1	0	1	1	0	0	1	1	1	1	0	1
	1	1	1	0	0	0	0	0	0	1	1	1	1	1
	1	1	1	1	1	0	0	1	0	0	0	1	0	0
	1	1	1	0	1	0	0	0	0	0	0	1	0	1
	1	1	1	0	0	0	1	0	0	0	0	1	0	1
	1	1	1	0	1	0	1	0	1	1	0	0	0	1
	1	0	0	0	1	0	0	0	1	0	1	0	0	1
	1	1	1	0	1	0	1	0	1	1	1	1	1	1
	1	1	1	1	1	0	1	1	1	1	1	1	1	1
	1	0	0	0	0	0	0	0	0	0	0	0	0	1
	1	1	0	0	0	0	1	0	0	1	0	1	1	1
	x
	x
	1	0	1	1	1	0	0	0	1	0	1	1	0	1
	1	0	1	0	0	1	0	1	1	0	1	1	0	1
	1	1	0	0	1	0	1	0	0	1	1	1	1	1
	1	1	1	1	1	0	1	0	1	1	1	1	1	1
	1	1	1	1	1	1	1	1	1	1	1	1	1	1
	1	1	0	0	0	0	0	0	1	0	0	0	1	1
	1	0	1	1	1	0	1	1	1	0	1	1	1	1
	1	1	1	1	1	1	1	0	1	1	1	1	1	1
	1	1	1	1	1	1	1	0	1	0	1	1	1	0
	1	1	1	0	1	1	0	1	1	1	0	1	0	0
	1	0	1	0		0	0	0	0	0	0	0	0	0
	1	0	1	0	1	0	0	0	0	1	0	1	0	1
	1	1	1	0	1	0	0	0	1	0	0	1	0	1
	1	1	1	1	1	0	0	1	1	1	1	1	1	1
	1	1	1	1	0	0	0	0	1	0	0	0	0	0
	x
	x
	x
	x
	x
	1	1	0	0	1	0	1	0	1	1	0	0	0	1
	1	1	1	0	0	1	0	0	0	0	0	1	0	1
	x
	1	1	1	1	1	0	1	0	1	1	1	1	1	1
	1	1	1	1	1	0	1	0	0	1	1	1	1	1
	x
	1	1	1	1	1	0	0	0	1	1	1	1	1	1
	1	1	1	1	1	0	1	0	0	1	1	1	1	1
	1	0	0	0	1	1	1	0	0	1	0	1	0	1
	1	0	0	0	0	1	0	0	0	1	1	1	1	1
	x
	1	1	1	0	0	1	1	0	1	1	1	1	1	1
	1	0	1	0	1	0	1	1	1	0	1	1	1	1
	x
	x
	1	1	1	1	1	0	0	1	0	1	1	1	1	1
	1	1	1	1	0	0	1	0	1	0	1	1	1	1
	x
	x
	1	1	1	1	1	1	1	1	1	1	1	1	1	1
	x
	x
	1	1	0	0	1	1	0	0	1	1	1	1	1	1
	1	1	0	1	1	0	1	1	0	1	1	1	1	1
	x
	x
	1	1	1	1	1	1	1	0	1	1	0	1	1	1
	x
	x
	x
	x
	1	1	1	0	0	0	1	0	0	0	1	1	1	1
	x
	x
	1	1	0	1	1	1	1	0	1	0	1	1	1	1
	x
	x
	1	1	1	1	1	0	0	0	1	0	1	1	1	1
Awareness (Recount of Yes)	53	41	37	25	37	16	26	16	32	29	33	44	29	48
	Food	Biodiversity	Fertility	Habitat	Water_Regulation	Climate_Regulation	Plagues_Regulation	Land_Pollution_Absortion	Soil_Erosion	Education	Traditions	Landscape	Traditional_knowledge	Personal_Recreation
Food	96.3636
Personal Recreation	87.2727
Landscape	80
Biodiversity	74.5455
Fertility	67.2727
Water Regulation	67.2727
Traditions	60
Soil Erosion	58.1818
Education	52.7273
Traditional knowledge	52.7273
Plagues Regulation	47.2727
Habitat	45.4545
Climate Regulation	29.0909
Land Pollution Absortion	29.0909

## Sheet: DIFFERENCES_ESpercep_management
	Aware of their negative impacts (N=19)	Climate regulation and landscape advocates (N=42)	Traditionalist and habitat supporters (N=20)	pvalue	corrected P value
cultivated area (ha)**	big (100 Ha)	small (0-5 Ha)	mixed (around 50 Ha)	0.00637363	0.0764835
cultivated area (ha)**	26	33	19			78
cereal*	19	31	15	0.0530508	0.127322	65
biofuel	10	9	7	0.378631	0.823054	26
vineyard*	5	9	6	0.0903172	0.454357	20
grass*	5	6	7	0.0399931	0.154829	18
other crops	4	19	11	0.168671	0.224894	34
maize*	15	24	10	0.754466	0.127322	49
mineral fertilizer*	13	27	12	0.0805014	0.154829	52
organic fertilizer*	9	17	13	0.0226811	0.127322	39
mixed fertilizer	8	15	9	0.15115	0.224894	32
sprinkler irrigation	16	30	13	0.923433	0.923433	59
dropping irrigation*	3	11	11	0.0486379	0.127322	25
	intensive	landholders	small-scale	pvalue	corrected P value					ES_Food	ES_Biodiversity	ES_Fertility	ES_Habitat
ES_Food	36	4	13	0.633935	0.749535	53				0.749535	0.749535	0.749535	0.749535
ES_Biodiversity	28	4	9	0.461719	0.749535	41				ES_Water_Regulation	ES_Climate_Regulation	ES_Plagues_Regulation	ES_Land_Pollution_Absortion
ES_Fertility	24	4	9	0.329605	0.749535	37				0.749535	0.303101	0.749535	0.975474
ES_Habitat	16	3	6	0.459772	0.749535	25				ES_Soil_Erosion	ES_Education	ES_Traditions	ES_Landscape
ES_Water_Regulation	26	2	9	0.642458	0.749535	37				0.654201	0.749535	0.749535	0.946999
ES_Climate_Regulation*	8	3	5	0.0571375	0.303101	16				ES_Traditional_knowledge	ES_Personal_Recreation
ES_Plagues_Regulation	16	3	7	0.400061	0.749535	26				0.303101	0.303101
ES_Land_Pollution_Absortion	11	1	4	0.975474	0.975474	16
ES_Soil_Erosion	20	4	8	0.186915	0.654201	32
ES_Education	19	3	7	0.637833	0.749535	29
ES_Traditions	21	3	9	0.557069	0.749535	33
ES_Landscape	30	3	11	0.879356	0.946999	44
ES_Traditional_knowledge*	16	3	10	0.0649502	0.303101	29
ES_Personal_Recreation*	16	3	10	0.0649502	0.303101	29
##res.hcpc2 results
mean(co_Prov_food.object[res.hcpc2$data.clust[,"clust"]==1], na.rm=TRUE)	intensive	landholders	small-scale	pvalue	corrected P value
ES_Food	0.947368	1	1	0.633935	0.749535
ES_Biodiversity	0.736842	1	0.692308	0.461719	0.749535
ES_Fertility	0.631579	1	0.692308	0.329605	0.749535
ES_Habitat	0.421053	0.75	0.461539	0.459772	0.749535
ES_Water_Regulation	0.702703	0.5	0.75	0.642458	0.749535
ES_Climate_Regulation*	0.210526	0.75	0.384615	0.0571375	0.303101
ES_Plagues_Regulation	0.421053	0.75	0.538462	0.400061	0.749535
ES_Land_Pollution_Absortion	0.289474	0.25	0.307692	0.975474	0.975474
ES_Soil_Erosion	0.526316	1	0.615385	0.186915	0.654201
ES_Education	0.5	0.75	0.538462	0.637833	0.749535
ES_Traditions	0.552632	0.75	0.692308	0.557069	0.749535
ES_Landscape	0.789474	0.75	0.846154	0.879356	0.946999
ES_Traditional_knowledge*	0.421053	0.75	0.769231	0.0649502	0.303101
ES_Personal_Recreation*	0.868421	0.75	0.923077	0.0649502	0.303101
## res.hcpc para interpretar diferencias en co-production awareness entre los grupos
mean(co_Prov_food.object[res.hcpc$data	Modern farmers	Traditional farmers	Landholders	p value	corrected p value
Food	0.947368	1	1	0.633935	0.775558
Biodiversity	0.736842	0.818182	0.666667	0.775558	0.775558
Fertility	0.631579	0.727273	0.833333	0.57034	0.775558
Habitat	0.421053	0.636364	0.333333	0.375706	0.657486
Water Regulation	0.702703	0.818182	0.4	0.245299	0.490599
Climate Regulation	0.210526	0.545454	0.333333	0.0996417	0.348746
Plagues Regulation	0.421053	0.727273	0.333333	0.159906	0.373113
Land Pollution Absortion	0.289474	0.363636	0.166667	0.698333	0.775558
Reduce Soil Erosion	0.526316	0.727273	0.666667	0.452528	0.703932
Education	0.5	0.636364	0.5	0.724495	0.775558
Traditions	0.552632	0.909091	0.333333	0.0408963	0.227799
Landscape	0.789474	1	0.5	0.0488141	0.227799
Traditional knowledge	0.421053	0.909091	0.5	0.0181053	0.227799
Personal Recreation	0.868421	1	0.666667	0.147108	0.373113
	Aware of their negative impacts (N=19)	Climate regulation and landscape advocates (N=42)	Traditionalist and habitat supporters (N=20)	pvalue	corrected P value	sum of people	total people surface
0.5Ha cultivated land	2	3	8	0.06819		13	55				0-5Ha	5-50Ha	50-100Ha	100-300Ha	>300Ha
5.50HaHa cultivated land	5	5	8			18				1	2	5	3	5	4
5.100Ha cultivated land	3	1	3			7				2	3	5	1	3	1
100.300Ha cultivated land	5	3	3			11				3	8	8	3	3	1
>300Ha cultivated land	4	1	1			6
cereal*	19	31	15	0.0530508	0.127322		65				1	2	3
biofuel	10	9	7	0.378631	0.823054					0-5Ha	2	3	8
vineyard*	5	9	6	0.0903172	0.454357					5-50Ha	5	5	8
grass*	5	6	7	0.0399931	0.154829					50-100Ha	3	1	3
other crops	4	19	11	0.168671	0.224894					100-300Ha	5	3	3
maize*	15	24	10	0.754466	0.127322					>300Ha	4	1	1
mineral fertilizer*	13	27	12	0.0805014	0.154829
organic fertilizer*	9	17	13	0.0226811	0.127322
mixed fertilizer	8	15	9	0.15115	0.224894
sprinkler irrigation	16	30	13	0.923433	0.923433
dropping irrigation*	3	11	11	0.0486379	0.127322
kruskal wallis test (chi square and p.value)
	Aware of their negative impacts (N=19)	Climate regulation and landscape advocates (N=42)	Traditionalist and habitat supporters (N=20)	pvalue	corrected P value	chi square
0-5 Ha cultivated land	0.105263	0.230769	0.347826	0.06819	0.375253	3.326
5-50 Ha cultivated land	0.263158	0.384615	0.347826	0.5908	0.797249	0.28904
50-100 Ha cultivated land	0.157895	0.0769231	0.130435	0.8288	0.798187	0.046769
100-300 Ha cultivated land	0.263158	0.230769	0.130435	0.2796	0.723165	1.1688
>300 Ha cultivated land	0.210526	0.0769231	0.0434783	0.09371	0.375253	2.8095
Cereal	1	0.846154	0.695652	0.008535	0.125362	6.9177
Biofuel	0.526316	0.384615	0.347826	0.2575	0.716897	1.2824
Vineyard	0.263158	0.384615	0.26087	0.9368	0.797249	0.0062958
Grass	0.263158	0.0769231	0.347826	0.4565	0.375253	0.55438
Other crops (vegetables and fruit trees)*	0.210526	0.615385	0.565217	0.02991	0.125362	4.7143
Maize	0.789474	0.692308	0.521739	0.06893	0.375253	3.3083
Mineral fertilizer	0.947368	0.923077	0.73913	0.05212	0.375253	3.7718
Organic fertilizer	0.526316	0.615385	0.73913	0.1546	0.579507	2.026
Mixed fertilizer	0.473684	0.615385	0.565217	0.5873	0.797249	0.29464
Sprinkler irrigation	1	0.846154	0.695652	0.008535	0.125362	6.9177
Dropping irrigation	0.157895	0.615385	0.565217	0.01218	0.125362	6.2849

## Sheet: all_data
	Cultivated_Area	cereal	maize	energetic	vineyard	others	grass	mineral	organic	mixed	sprinkler	dropping	other	big (>100 Ha)	small (0-5 Ha)	mixed (around 50 Ha)	Food	Biodiversity	Fertility	Habitat	Water_Regulation	Climate_Regulation	Plagues_Regulation	Land_Pollution_Absortion	Soil_Erosion	Education	Traditions	Landscape	Traditional_knowledge	Personal_Recreation	clust_manag	clust_ES
	13	1	1	0	0	0	0	1	0	0	1	0	0	0	0	1	1	0	0	0	1	0	0	0	0	0	0	0	0	1	1	1
	200	1	1	1	0	0	0	0	0	1	1	0	0	1	0	0	1	1	1	1	1	1	1	1	1	1	1	1	1	1	1	3
	150	1	1	0	1	1	0	1	0	0	1	0	0	1	0	0	1	1	0	1	1	0	0	1	1	0	0	0	0	1	1	1
	250	1	1	1	0	0	0	1	0	1	1	0	0	1	0	0	1	1	0	0	1	0	0	1	0	1	1	1	0	1	1	2
	120	1	1	1	1	0	0	1	1	1	1	0	0	1	0	0	0	0	0	0	0	0	0	0	0	0	0	0	0	1	1	1
	400	1	1	1	1	0	0	1	1	1	1	1	0	1	0	0	0	1	0	1	0	0	0	0	0	0	0	1	0	1	1	1
	140	1	1	1	1	0	0	1	0	0	1	0	0	1	0	0	1	1	1	0		0	0	0	0	1	0	0	0	1	1	1
	100	1	1	0	0	1	0	1	0	0	1	1	0	1	0	0	1	0	0	0	0	0	0	0	0	0	0	1	0	0	1	1
	300	1	1	1	0	1	0	1	1	1	1	0	0	1	0	0	1	0	0	1	1	0	1	1	1	0	1	1	0	1	1	2
	34	1	1	1	1	1	0	1	0	0	1	1	0	0	0	1	1	1	1	0	0	1	0	1	1	0	1	1	0	0	1	2
	800	1	1	1	0	1	0	0	1	0	1	1	1	1	0	0	1	1	1	0	1	1	0	0	1	1	1	1	0	1	1	2
	170	1	1	0	1	0	0	1	1	1	1	1	0	1	0	0	1	1	1	0	0	0	0	0	0	1	1	1	1	1	1	2
	180	1	1	1	0	0	1	1	1	1	1	0	0	1	0	0	1	1	1	1	1	0	0	1	0	0	0	1	0	0	1	1
	80	1	1	1	0	0	1	1	1	1	1	0	0	0	0	1	1	1	1	0	1	0	0	0	0	0	0	1	0	1	1	1
	400	1	1	1	1	0	0	1	1	1	1	0	0	1	0	0	1	1	1	0	0	0	1	0	0	0	0	1	0	1	1	1
	1200	1	1	1	0	1	0	1	1	1	1	0	0	1	0	0	1	1	1	0	1	0	1	0	1	1	0	0	0	1	1	1
	60	1	1	0	0	1	0	1	1	1	1	0	0	0	0	1	1	0	0	0	1	0	0	0	1	0	1	0	0	1	1	1
	80	1	1	1	0	0	1	0	1	0	1	0	0	0	0	1	1	1	1	0	1	0	1	0	1	1	1	1	1	1	1	3
	400	1	1	1	0	0	1	1	1	1	1	0	1	1	0	0	1	1	1	1	1	0	1	1	1	1	1	1	1	1	1	3
	50	1	1	1	0	0	0	1	0	0	1	0	0	0	0	1	1	0	0	0	0	0	0	0	0	0	0	0	0	1	1	1
	63	1	1	1	0	0	0	1	0	0	1	0	0			1	1	1	0	0	0	0	1	0	0	1	0	1	1	1	1	2
	2	1	0	0	0	0	0	1	0	0	0	0	1	0	1	0	x														3	2
	1	0	0	0	0	1	0	1	0	0	0	1	0	0	1	0	x														3	2
	30	0	1	0	0	0	1	1	1	1	1	0	0	0	0	1	1	0	1	1	1	0	0	0	1	0	1	1	0	1	1	2
	1	0	1	0	0	1	0	1	0	0	1	1	0	0	1	0	1	0	1	0	0	1	0	1	1	0	1	1	0	1	3	2
	28	1	0	0	1	1	0	1	1	1	0	1	0	0	0	1	1	1	0	0	1	0	1	0	0	1	1	1	1	1	3	2
	35	1	1	1	1	0	1	1	1	1	1	1	0	0	0	1	1	1	1	1	1	0	1	0	1	1	1	1	1	1	1	3
	3	1	0	1	0	1	0	1	0	0				0	1	0	1	1	1	1	1	1	1	1	1	1	1	1	1	1	3	3
	30	1	0	0	0	0	0	1	0	0				0	0	1	1	1	0	0	0	0	0	0	1	0	0	0	1	1	3	1
	30	1	1	0	0	0	0	1	0	0	1	0	0	0	0	1	1	0	1	1	1	0	1	1	1	0	1	1	1	1	1	3
	1	0	0	0	1	1	0				0	1	0	0	1	0	1	1	1	1	1	1	1	0	1	1	1	1	1	1	2	3
	55	1	1	1	0	0	0	1	1	1	1	0	0	0	0	1	1	1	1	1	1	1	1	0	1	0	1	1	1	0	1	3
	140	1	1	1	0	0	0	1	1	1	1	0	0	1	0	0	1	1	1	0	1	1	0	1	1	1	0	1	0	0	1	2
	1	1	0	0	0	0	0	1	0	0				0	1	0	1	0	1	0		0	0	0	0	0	0	0	0	0	3	1
	1	1	0	0	0	0	0	1	0	0				0	1	0	1	0	1	0	1	0	0	0	0	1	0	1	0	1	3	1
	130	1	1	1	0	0	1	0	1	0	1	0	1	1	0	0	1	1	1	0	1	0	0	0	1	0	0	1	0	1	1	1
	35	1	1	0	1	0	0	1	1	1	1	1	1	0	0	1	1	1	1	1	1	0	0	1	1	1	1	1	1	1	1	3
	10	1	1	0	0	0	1				1	0	0	0	0	1	1	1	1	1	0	0	0	0	1	0	0	0	0	0	2	1
	7	1	1	0	0	0	0				1	0	0	0	0	1	x														2	2
	1	1	1	0	0	0	0				1	0	0	0	1	0	x														2	2
	1	1	0	0	0		0	1	1	1	1	0	0	0	1	0	x														1	2
	1	0	0	0	0	1	0	1	0	0	1	1	1	0	1	0	x														3	2
	3	1	1	0	0	0	0	0	1	0	0	0	1	0	1	0	x														3	2
	30	1	0	0	0	0	0	1	0	0	1	0	0	0	0	1	1	1	0	0	1	0	1	0	1	1	0	0	0	1	1	1
	500	1	1	1	0	0	1	1	1	1	1	1	1	1	0	0	1	1	1	0	0	1	0	0	0	0	0	1	0	1	1	1
	1	1	0	0	0	0	0				1	0	0	0	1	0	x														2	2
	38	1	1	0	1	0	0	1	1	1	1	0	0	0	0	1	1	1	1	1	1	0	1	0	1	1	1	1	1	1	1	3
	4	0	0	0	0	1	0	1	1	1	0	1	0	0	1	0	1	1	1	1	1	0	1	0	0	1	1	1	1	1	3	3
	1	1	0	0	0	0	0							0	1	0	x														2	2
	8	1	1	1	0	1	1	1	0	0	1	1	0	0	0	1	1	1	1	1	1	0	0	0	1	1	1	1	1	1	1	3
	100	1	0	0	1	1	1	0	1	0	1	1	0	1	0	0	1	1	1	1	1	0	1	0	0	1	1	1	1	1	1	3
	50	1	1	0	1	0	0	1	1	1	1	0	0	0	0	1	1	0	0	0	1	1	1	0	0	1	0	1	0	1	1	2
	10	1	0	0	0	1	1	1	0	0	1	0	0	0	0	1	1	0	0	0	0	1	0	0	0	1	1	1	1	1	1	2
	12	1	0	1	0	0	0				1	0	0	0	0	1	x														2	2
	1	1	0	0	1	1	0							0	1	0	1	1	1	0	0	1	1	0	1	1	1	1	1	1	2	2
	2	0	0	0	0	1	0	1	0	0	0	1	0	0	1	0	1	0	1	0	1	0	1	1	1	0	1	1	1	1	3	2
	5	0	1	0	0	0	0				1	0	0	0	1	0	x														2	2
	70	1	1	0	1	0	1				1	0	0	0	0	1	x														2	2
	2	1	0	0	0	1	0	1	0	0	1	1	0	0	1	0	1	1	1	1	1	0	0	1	0	1	1	1	1	1	3	3
	1	0	0	0	0	1	0	0	1	0				0	1	0	1	1	1	1	0	0	1	0	1	0	1	1	1	1	3	3
	1	1	0	0	0	1	0	1	0	0	0	1	0	0	1	0	x														3	2
	20	1	0	0	1	1	0				1	0	0	0	0	1	x														2	2
	12	1	0	0	0	1	1				0	1	0	0	0	1	1	1	1	1	1	1	1	1	1	1	1	1	1	1	2	3
	3	1	0	0	0	0	0	1	0	0				0	1	0	x														3	2
	1	0	1	0	0	1	0	1	1	1	1	0	1	0	1	0	x														1	2
	3	0	0	0	0	1	0	1	1	1	0	1	0	0	1	0	1	1	0	0	1	1	0	0	1	1	1	1	1	1	3	2
	9	1	0	0	1	1	0	1	1	1	1	1	0	0	0	1	1	1	0	1	1	0	1	1	0	1	1	1	1	1	1	3
	350	1	1	1	1	0	0	1	1	1	1	0	0	1	0	0	x														1	2
	7	1	1	0	0	0	0	0	1	0	1	0	0	0	0	1	x														1	2
	1	0	0	0	0	1	0	0	1	0	0	1	0	0	1	0	1	1	1	1	1	1	1	0	1	1	0	1	1	1	3	3
	1	1	0	0	0	1	0	1	1	1				0	1	0	x														3	2
	12	0	1	0	0	0	1	1	1	1	1	0	1	0	0	1	x														1	2
	2	1	0	0	0	0	0	1	0	0				0	1	0	x														3	2
	4	0	1	0	0	0	0				1	0	0	0	1	0	x														2	2
	27	1	1	0	0	1	0	1	1	1	1	1	0	0	0	1	1	1	1	0	0	0	1	0	0	0	1	1	1	1	1	2
	22	1	1	0	0	0	0	1	0	0	1	0	0	0	0	1	x														1	2
	1	0	0	0	0	1	0				1	0	0	0	1	0	x														2	2
	1	0	0	0	0	1	0	0	1	0	0	1	0	0	1	0	1	1	0	1	1	1	1	0	1	0	1	1	1	1	3	3
	70	1	1	0	0	1	1				1	0	0	0	0	1	x														2	2
	800	1	1	1	1	1	1	1	1	1	1	0	1	1	0	0	x														1	2
	110	1	1	0	0	0	1	1	1	1	1	0	1	1	0	0	1	1	1	1	1	0	0	0	1	0	1	1	1	1	1	3
Cultivated_Area	13	200	150	250	120	400	140	100	300	34	800	170	180	80	400	1200	60	80	400	50	63	2	1	30	1	28	35	3	30	30	1	55	140	1	1	130	35	10	7	1	1	1	3	30	500	1	38	4	1
cereal	1	1	1	1	1	1	1	1	1	1	1	1	1	1	1	1	1	1	1	1	1	1	0	0	0	1	1	1	1	1	0	1	1	1	1	1	1	1	1	1	1	0	1	1	1	1	1	0	1
maize	1	1	1	1	1	1	1	1	1	1	1	1	1	1	1	1	1	1	1	1	1	0	0	1	1	0	1	0	0	1	0	1	1	0	0	1	1	1	1	1	0	0	1	0	1	0	1	0	0
energetic	0	1	0	1	1	1	1	0	1	1	1	0	1	1	1	1	0	1	1	1	1	0	0	0	0	0	1	1	0	0	0	1	1	0	0	1	0	0	0	0	0	0	0	0	1	0	0	0	0
vineyard	0	0	1	0	1	1	1	0	0	1	0	1	0	0	1	0	0	0	0	0	0	0	0	0	0	1	1	0	0	0	1	0	0	0	0	0	1	0	0	0	0	0	0	0	0	0	1	0	0
others	0	0	1	0	0	0	0	1	1	1	1	0	0	0	0	1	1	0	0	0	0	0	1	0	1	1	0	1	0	0	1	0	0	0	0	0	0	0	0	0		1	0	0	0	0	0	1	0
grass	0	0	0	0	0	0	0	0	0	0	0	0	1	1	0	0	0	1	1	0	0	0	0	1	0	0	1	0	0	0	0	0	0	0	0	1	0	1	0	0	0	0	0	0	1	0	0	0	0
mineral	1	0	1	1	1	1	1	1	1	1	0	1	1	1	1	1	1	0	1	1	1	1	1	1	1	1	1	1	1	1		1	1	1	1	0	1				1	1	0	1	1		1	1
organic	0	0	0	0	1	1	0	0	1	0	1	1	1	1	1	1	1	1	1	0	0	0	0	1	0	1	1	0	0	0		1	1	0	0	1	1				1	0	1	0	1		1	1
mixed	0	1	0	1	1	1	0	0	1	0	0	1	1	1	1	1	1	0	1	0	0	0	0	1	0	1	1	0	0	0		1	1	0	0	0	1				1	0	0	0	1		1	1
sprinkler	1	1	1	1	1	1	1	1	1	1	1	1	1	1	1	1	1	1	1	1	1	0	0	1	1	0	1			1	0	1	1			1	1	1	1	1	1	1	0	1	1	1	1	0
dropping	0	0	0	0	0	1	0	1	0	1	1	1	0	0	0	0	0	0	0	0	0	0	1	0	1	1	1			0	1	0	0			0	1	0	0	0	0	1	0	0	1	0	0	1
other	0	0	0	0	0	0	0	0	0	0	1	0	0	0	0	0	0	0	1	0	0	1	0	0	0	0	0			0	0	0	0			1	1	0	0	0	0	1	1	0	1	0	0	0
[truncated: 32 more columns]

## Sheet: withoutmissingdata
Cultivated_Area	cereal	maize	energetic	vineyard	others	grass	mineral	organic	mixed	sprinkler	dropping	other	big (>100 Ha)	small (0-5 Ha)	mixed (around 50 Ha)	Food	Biodiversity	Fertility	Habitat	Water_Regulation	Climate_Regulation	Plagues_Regulation	Land_Pollution_Absortion	Soil_Erosion	Education	Traditions	Landscape	Traditional_knowledge	Personal_Recreation	clust_manag	clust_manag	clust_ES		intensive	landhold	small-scale
13	1	1	0	0	0	0	1	0	0	1	0	0	0	0	1	1	0	0	0	1	0	0	0	0	0	0	0	0	1	1	intensive	1	food	28	4	6	0.622222	0.266667	0.285714
200	1	1	1	0	0	0	0	0	1	1	0	0	1	0	0	1	1	1	1	1	1	1	1	1	1	1	1	1	1	1	intensive	3
150	1	1	0	1	1	0	1	0	0	1	0	0	1	0	0	1	1	0	1	1	0	0	1	1	0	0	0	0	1	1	intensive	1
250	1	1	1	0	0	0	1	0	1	1	0	0	1	0	0	1	1	0	0	1	0	0	1	0	1	1	1	0	1	1	intensive	2
120	1	1	1	1	0	0	1	1	1	1	0	0	1	0	0	0	0	0	0	0	0	0	0	0	0	0	0	0	1	1	intensive	1
400	1	1	1	1	0	0	1	1	1	1	1	0	1	0	0	0	1	0	1	0	0	0	0	0	0	0	1	0	1	1	intensive	1
140	1	1	1	1	0	0	1	0	0	1	0	0	1	0	0	1	1	1	0		0	0	0	0	1	0	0	0	1	1	intensive	1
100	1	1	0	0	1	0	1	0	0	1	1	0	1	0	0	1	0	0	0	0	0	0	0	0	0	0	1	0	0	1	intensive	1
300	1	1	1	0	1	0	1	1	1	1	0	0	1	0	0	1	0	0	1	1	0	1	1	1	0	1	1	0	1	1	intensive	2
34	1	1	1	1	1	0	1	0	0	1	1	0	0	0	1	1	1	1	0	0	1	0	1	1	0	1	1	0	0	1	intensive	2
800	1	1	1	0	1	0	0	1	0	1	1	1	1	0	0	1	1	1	0	1	1	0	0	1	1	1	1	0	1	1	intensive	2
170	1	1	0	1	0	0	1	1	1	1	1	0	1	0	0	1	1	1	0	0	0	0	0	0	1	1	1	1	1	1	intensive	2
180	1	1	1	0	0	1	1	1	1	1	0	0	1	0	0	1	1	1	1	1	0	0	1	0	0	0	1	0	0	1	intensive	1
80	1	1	1	0	0	1	1	1	1	1	0	0	0	0	1	1	1	1	0	1	0	0	0	0	0	0	1	0	1	1	intensive	1
400	1	1	1	1	0	0	1	1	1	1	0	0	1	0	0	1	1	1	0	0	0	1	0	0	0	0	1	0	1	1	intensive	1
1200	1	1	1	0	1	0	1	1	1	1	0	0	1	0	0	1	1	1	0	1	0	1	0	1	1	0	0	0	1	1	intensive	1
60	1	1	0	0	1	0	1	1	1	1	0	0	0	0	1	1	0	0	0	1	0	0	0	1	0	1	0	0	1	1	intensive	1
80	1	1	1	0	0	1	0	1	0	1	0	0	0	0	1	1	1	1	0	1	0	1	0	1	1	1	1	1	1	1	intensive	3
400	1	1	1	0	0	1	1	1	1	1	0	1	1	0	0	1	1	1	1	1	0	1	1	1	1	1	1	1	1	1	intensive	3
50	1	1	1	0	0	0	1	0	0	1	0	0	0	0	1	1	0	0	0	0	0	0	0	0	0	0	0	0	1	1	intensive	1
63	1	1	1	0	0	0	1	0	0	1	0	0			1	1	1	0	0	0	0	1	0	0	1	0	1	1	1	1	intensive	2
30	0	1	0	0	0	1	1	1	1	1	0	0	0	0	1	1	0	1	1	1	0	0	0	1	0	1	1	0	1	1	intensive	2
1	0	1	0	0	1	0	1	0	0	1	1	0	0	1	0	1	0	1	0	0	1	0	1	1	0	1	1	0	1	3	small-scale	2		intensive		1
28	1	0	0	1	1	0	1	1	1	0	1	0	0	0	1	1	1	0	0	1	0	1	0	0	1	1	1	1	1	3	small-scale	2		intensive		1
35	1	1	1	1	0	1	1	1	1	1	1	0	0	0	1	1	1	1	1	1	0	1	0	1	1	1	1	1	1	1	intensive	3				small-scale
3	1	0	1	0	1	0	1	0	0				0	1	0	1	1	1	1	1	1	1	1	1	1	1	1	1	1	3	small-scale	3		intensive		1
30	1	0	0	0	0	0	1	0	0				0	0	1	1	1	0	0	0	0	0	0	1	0	0	0	1	1	3	small-scale	1		intensive		1
30	1	1	0	0	0	0	1	0	0	1	0	0	0	0	1	1	0	1	1	1	0	1	1	1	0	1	1	1	1	1	intensive	3				small-scale
1	0	0	0	1	1	0				0	1	0	0	1	0	1	1	1	1	1	1	1	0	1	1	1	1	1	1	2	landholders	3		intensive	4	small-scale
55	1	1	1	0	0	0	1	1	1	1	0	0	0	0	1	1	1	1	1	1	1	1	0	1	0	1	1	1	0	1	intensive	3				small-scale
140	1	1	1	0	0	0	1	1	1	1	0	0	1	0	0	1	1	1	0	1	1	0	1	1	1	0	1	0	0	1	intensive	2				small-scale
1	1	0	0	0	0	0	1	0	0				0	1	0	1	0	1	0		0	0	0	0	0	0	0	0	0	3	small-scale	1		intensive		1
1	1	0	0	0	0	0	1	0	0				0	1	0	1	0	1	0	1	0	0	0	0	1	0	1	0	1	3	small-scale	1		intensive		1
130	1	1	1	0	0	1	0	1	0	1	0	1	1	0	0	1	1	1	0	1	0	0	0	1	0	0	1	0	1	1	intensive	1				small-scale
35	1	1	0	1	0	0	1	1	1	1	1	1	0	0	1	1	1	1	1	1	0	0	1	1	1	1	1	1	1	1	intensive	3				small-scale
10	1	1	0	0	0	1				1	0	0	0	0	1	1	1	1	1	0	0	0	0	1	0	0	0	0	0	2	landholders	1		intensive
30	1	0	0	0	0	0	1	0	0	1	0	0	0	0	1	1	1	0	0	1	0	1	0	1	1	0	0	0	1	1	intensive	1
500	1	1	1	0	0	1	1	1	1	1	1	1	1	0	0	1	1	1	0	0	1	0	0	0	0	0	1	0	1	1	intensive	1
38	1	1	0	1	0	0	1	1	1	1	0	0	0	0	1	1	1	1	1	1	0	1	0	1	1	1	1	1	1	1	intensive	3
4	0	0	0	0	1	0	1	1	1	0	1	0	0	1	0	1	1	1	1	1	0	1	0	0	1	1	1	1	1	3	small-scale	3				6
8	1	1	1	0	1	1	1	0	0	1	1	0	0	0	1	1	1	1	1	1	0	0	0	1	1	1	1	1	1	1	intensive	3
100	1	0	0	1	1	1	0	1	0	1	1	0	1	0	0	1	1	1	1	1	0	1	0	0	1	1	1	1	1	1	intensive	3
50	1	1	0	1	0	0	1	1	1	1	0	0	0	0	1	1	0	0	0	1	1	1	0	0	1	0	1	0	1	1	intensive	2
10	1	0	0	0	1	1	1	0	0	1	0	0	0	0	1	1	0	0	0	0	1	0	0	0	1	1	1	1	1	1	intensive	2
1	1	0	0	1	1	0							0	1	0	1	1	1	0	0	1	1	0	1	1	1	1	1	1	2	landholders	2
2	0	0	0	0	1	0	1	0	0	0	1	0	0	1	0	1	0	1	0	1	0	1	1	1	0	1	1	1	1	3	small-scale	2
2	1	0	0	0	1	0	1	0	0	1	1	0	0	1	0	1	1	1	1	1	0	0	1	0	1	1	1	1	1	3	small-scale	3
1	0	0	0	0	1	0	0	1	0				0	1	0	1	1	1	1	0	0	1	0	1	0	1	1	1	1	3	small-scale	3
12	1	0	0	0	1	1				0	1	0	0	0	1	1	1	1	1	1	1	1	1	1	1	1	1	1	1	2	landholders	3
3	0	0	0	0	1	0	1	1	1	0	1	0	0	1	0	1	1	0	0	1	1	0	0	1	1	1	1	1	1	3	small-scale	2
9	1	0	0	1	1	0	1	1	1	1	1	0	0	0	1	1	1	0	1	1	0	1	1	0	1	1	1	1	1	1	intensive	3
1	0	0	0	0	1	0	0	1	0	0	1	0	0	1	0	1	1	1	1	1	1	1	0	1	1	0	1	1	1	3	small-scale	3
27	1	1	0	0	1	0	1	1	1	1	1	0	0	0	1	1	1	1	0	0	0	1	0	0	0	1	1	1	1	1	intensive	2
1	0	0	0	0	1	0	0	1	0	0	1	0	0	1	0	1	1	0	1	1	1	1	0	1	0	1	1	1	1	3	small-scale	3
110	1	1	0	0	0	1	1	1	1	1	0	1	1	0	0	1	1	1	1	1	0	0	0	1	0	1	1	1	1	1	intensive	3
								Food	1	1	1	1	0	0	1	1	1	1	1	1	1	1	1	1	1	1	1	1	1	1	1	1	1	1	1	1	1	1	1	1	1	1	1	1	1	1	1	1	1
								Biodiversity	0	1	1	1	0	1	1	0	0	1	1	1	1	1	1	1	0	1	1	0	1	0	0	1	1	1	1	0	1	1	1	0	0	1	1	1	1	1	1	1	1
								Fertility	0	1	0	0	0	0	1	0	0	1	1	1	1	1	1	1	0	1	1	0	0	1	1	0	1	1	0	1	1	1	1	1	1	1	1	1	0	1	1	1	1
								Habitat	0	1	1	0	0	1	0	0	1	0	0	0	1	0	0	0	0	0	1	0	0	1	0	0	1	1	0	1	1	1	0	0	0	0	1	1	0	0	1	1	1
								Water_Regulation	1	1	1	1	0	0		0	1	0	1	0	1	1	0	1	1	1	1	0	0	1	0	1	1	1	0	1	1	1	1		1	1	1	0	1	0	1	1	1
								Climate_Regulation	0	1	0	0	0	0	0	0	0	1	1	0	0	0	0	0	0	0	0	0	0	0	1	0	0	1	0	0	1	1	1	0	0	0	0	0	0	1	0	0	0
								Plagues_Regulation	0	1	0	0	0	0	0	0	1	0	0	0	0	0	1	1	0	1	1	0	1	0	0	1	1	1	0	1	1	1	0	0	0	0	0	0	1	0	1	1	0
								Land_Pollution_Absortion	0	1	1	1	0	0	0	0	1	1	0	0	1	0	0	0	0	0	1	0	0	0	1	0	0	1	0	1	0	0	1	0	0	0	1	0	0	0	0	0	0
								Soil_Erosion	0	1	1	0	0	0	0	0	1	1	1	0	0	0	0	1	1	1	1	0	0	1	1	0	1	1	1	1	1	1	1	0	0	1	1	1	1	0	1	0	1
								Education	0	1	0	1	0	0	1	0	0	0	1	1	0	0	0	1	0	1	1	0	1	0	0	1	1	1	0	0	1	0	1	0	1	0	1	0	1	0	1	1	1
								Traditions	0	1	0	1	0	0	0	0	1	1	1	1	0	0	0	0	1	1	1	0	0	1	1	1	1	1	0	1	1	1	0	0	0	0	1	0	0	0	1	1	1
								Landscape	0	1	0	1	0	1	0	1	1	1	1	1	1	1	1	0	0	1	1	0	1	1	1	1	1	1	0	1	1	1	1	0	1	1	1	0	0	1	1	1	1
								Traditional_knowledge	0	1	0	0	0	0	0	0	0	0	0	1	0	0	0	0	0	1	1	0	1	0	0	1	1	1	1	1	1	1	0	0	0	0	1	0	0	0	1	1	1
								Personal_Recreation	1	1	1	1	1	1	1	0	1	0	1	1	0	1	1	1	1	1	1	1	1	1	1	1	1	1	1	1	1	0	0	0	1	1	1	0	1	1	1	1	1
																																																3	1
								clust_manag	intensive	intensive	intensive	intensive	intensive	intensive	intensive	intensive	intensive	intensive	intensive	intensive	intensive	intensive	intensive	intensive	intensive	intensive	intensive	intensive	intensive	intensive	small-scale	small-scale	intensive	small-scale	small-scale	intensive	landholders	intensive	intensive	small-scale	small-scale	intensive	intensive	landholders	intensive	intensive	intensive	small-scale	intensive
								clust_manag	1	1	1	1	1	1	1	1	1	1	1	1	1	1	1	1	1	1	1	1	1	1	3	3	1	3	3	1	2	1	1	3	3	1	1	2	1	1	1
[truncated: 14 more columns]
